# Supplementary material for: SHROOM2 inhibits tumor metastasis through RhoA–ROCK pathway-dependent and -independent mechanisms in nasopharyngeal carcinoma
Source: Cell Death Dis. 2019 Jan 25;10(2):58. doi: 10.1038/s41419-019-1325-7 (PMC6347642; doi:10.1038/s41419-019-1325-7)
Supplement: Supplementary file 2 — Supplementary Table 1 [file 41419_2019_1325_MOESM2_ESM.xlsx]

## Sheet: Protein Groups
Accession	Description	Score	Coverage	# Proteins	# Unique Peptides	# Peptides	# PSMs	Area	# AAs	MW [kDa]	calc. pI
4502175	protein Shroom2 [Homo sapiens]	10846.2	62.38	3	102	102	592	1.59107e+09	1616	176.303	7.09326
5803227	14-3-3 protein theta [Homo sapiens]	604.154	42.04	2	7	14	29	9.35509e+07	245	27.7468	4.77979
4557701	keratin, type I cytoskeletal 17 [Homo sapiens]	490.058	44.68	14	8	22	40	3.6048e+08	432	48.076	5.021
57864582	hornerin [Homo sapiens]	448.356	15.86	2	13	13	19	1.22954e+07	2850	282.228	10.0376
167466173	heat shock 70 kDa protein 1A/1B [Homo sapiens]	408.894	33.7	2	17	19	31	1.28436e+08	641	70.009	5.65576
5729877	heat shock cognate 71 kDa protein isoform 1 [Homo sapiens]	376.178	35.14	3	17	20	32	1.27258e+08	646	70.8542	5.51611
5803225	14-3-3 protein epsilon [Homo sapiens]	346.634	51.76	1	10	13	23	2.83243e+07	255	29.1554	4.7417
194018511	keratin, type II cytoskeletal 1b [Homo sapiens]	276.328	11.07	1	3	7	15	5.00307e+08	578	61.8635	5.98584
131412228	keratin, type I cytoskeletal 13 isoform b [Homo sapiens]	263.259	18.81	12	4	10	27	3.3088e+08	420	45.8086	4.88135
58530840	desmoplakin isoform I [Homo sapiens]	255.286	7.84	2	21	21	23	9.79513e+06	2871	331.569	6.81494
208973244	14-3-3 protein zeta/delta [Homo sapiens]	251.052	39.18	1	5	10	14	3.64562e+07	245	27.7277	4.79248
331999954	keratin, type II cytoskeletal 4 [Homo sapiens]	234.74	15.96	1	3	8	21	2.19473e+08	520	56.1093	6.60986
16507237	78 kDa glucose-regulated protein precursor [Homo sapiens]	215.606	11.31	1	3	5	8	5.59557e+07	654	72.2884	5.16064
29788785	tubulin beta chain [Homo sapiens]	212.692	22.97	9	3	7	10	8.23476e+06	444	49.639	4.89404
260436922	suprabasin isoform 1 precursor [Homo sapiens]	198.25	18.31	1	3	3	4	3.59276e+06	590	60.5046	7.00537
393715095	tubulin alpha-1A chain isoform 2 [Homo sapiens]	196.665	19.47	12	6	6	9	2.11692e+07	416	46.2678	5.08447
198041662	pyrroline-5-carboxylate reductase 3 [Homo sapiens]	189.567	19.93	1	5	5	11	2.21437e+07	286	29.8735	8.104
119703744	desmoglein-1 preproprotein [Homo sapiens]	182.23	12.3	1	9	9	16	8.90704e+06	1049	113.676	5.03369
89357932	keratin, type II cytoskeletal 78 [Homo sapiens]	168.306	18.85	9	7	10	10	3.26859e+07	520	56.8305	6.02393
42544159	heat shock protein 105 kDa [Homo sapiens]	165.05	10.49	2	7	7	7	4.94605e+06	858	96.8037	5.38916
5174735	tubulin beta-4B chain [Homo sapiens]	158.893	13.48	6	1	5	6	6.93525e+06	445	49.799	4.89404
125628632	keratin, type II cytoskeletal 80 isoform K80.1 [Homo sapiens]	155.004	5.92	2	1	2	4	3.70724e+07	422	47.212	5.30029
4504345	hemoglobin subunit alpha [Homo sapiens]	151.202	42.96	1	5	5	14	5.82899e+07	142	15.2479	8.67529
145309311	probable ubiquitin carboxyl-terminal hydrolase FAF-X isoform 4 [Homo sapiens]	142.512	7.2	3	13	13	14	8.72504e+06	2554	290.278	5.79541
21328448	14-3-3 protein beta/alpha [Homo sapiens]	132.586	30.49	2	2	9	15	5.18206e+07	246	28.0648	4.83057
16751921	dermcidin preproprotein [Homo sapiens]	130.915	35.45	1	4	4	7	6.81555e+07	110	11.2768	6.53662
23308577	D-3-phosphoglycerate dehydrogenase [Homo sapiens]	116.082	7.13	1	3	3	3	4.24343e+06	533	56.6144	6.7124
21464101	14-3-3 protein gamma [Homo sapiens]	111.118	19.03	2	1	5	8	4.1215e+07	247	28.2849	4.89404
4504349	hemoglobin subunit beta [Homo sapiens]	103.339	19.73	5	2	2	2	5.39395e+06	147	15.9883	7.28369
226246665	keratin, type II cytoskeletal 72 isoform 2 [Homo sapiens]	98.1502	6.4	2	1	4	11	5.78537e+07	469	51.0918	6.45557
4826702	desmocollin-1 isoform Dsc1b preproprotein [Homo sapiens]	97.87	6.19	2	4	4	7	9.13542e+06	840	93.776	5.52881
65301112	vinexin isoform 2 [Homo sapiens]	95.934	27.66	2	7	7	8	1.06964e+07	329	36.7195	8.71924
41399285	60 kDa heat shock protein, mitochondrial [Homo sapiens]	90.25	8.03	1	2	2	2		573	61.0164	5.87158
62122917	filaggrin-2 [Homo sapiens]	89.8367	3.89	1	3	3	3	4.96594e+06	2391	247.928	8.30908
4507951	14-3-3 protein eta [Homo sapiens]	89.8251	19.11	2	1	5	8	2.35282e+08	246	28.201	4.84326
317108193	endophilin-A2 isoform 3 [Homo sapiens]	85.0791	7.89	4	2	2	3	6.39121e+06	304	34.4976	5.8208
156071462	ADP/ATP translocase 3 [Homo sapiens]	83.3285	10.07	3	1	3	3	5.41098e+06	298	32.8452	9.74463
12056468	junction plakoglobin [Homo sapiens]	79.8493	9.13	1	5	5	5	5.02186e+06	745	81.6927	6.13818
4505821	prolactin-inducible protein precursor [Homo sapiens]	79.4904	15.07	1	2	2	2	9.10296e+06	146	16.5618	8.04541
4885165	cystatin-A [Homo sapiens]	75.4409	52.04	1	3	3	3	7.42553e+06	98	10.9997	5.50342
316659409	actin, cytoplasmic 2 [Homo sapiens]	74.6283	10.4	2	2	2	2	2.68615e+06	375	41.7658	5.47803
5902072	serpin B3 [Homo sapiens]	71.36	4.87	1	1	1	1	1.1954e+06	390	44.5365	6.81494
94536866	zymogen granule protein 16 homolog B precursor [Homo sapiens]	66.36	10.1	1	1	1	1	1.69048e+06	208	22.7246	7.38623
53729344	plakophilin-1 isoform 1a [Homo sapiens]	66.1	3.58	2	2	2	2	1.27325e+06	726	80.4455	8.96826
24234688	stress-70 protein, mitochondrial precursor [Homo sapiens]	65.0767	6.63	1	3	3	3	3.09108e+06	679	73.6348	6.16357
6912286	caspase-14 precursor [Homo sapiens]	64.05	4.55	1	1	1	1	4.1023e+06	242	27.662	5.57959
4502027	serum albumin preproprotein [Homo sapiens]	64.0321	2.46	1	2	2	2	4.16128e+06	609	69.3215	6.27783
4557014	catalase [Homo sapiens]	61.8	4.55	1	2	2	2	2.5092e+06	527	59.7188	7.38623
108936958	DDB1- and CUL4-associated factor 7 [Homo sapiens]	60.9	3.8	1	1	1	1	4.91841e+06	342	38.9011	5.51611
59850812	uromodulin precursor [Homo sapiens]	58.5495	8.91	1	6	6	8	8.89442e+06	640	69.7144	5.23682
4506773	protein S100-A9 [Homo sapiens]	57.49	13.16	1	1	1	1	2.57366e+06	114	13.2335	6.12549
301897479	beta-enolase isoform 2 [Homo sapiens]	52.14	4.6	4	1	1	1		391	42.2218	7.97217
189458821	protein-glutamine gamma-glutamyltransferase E [Homo sapiens]	51.49	8.95	1	4	4	4	2.52055e+06	693	76.5836	5.85889
17998551	serpin B12 [Homo sapiens]	48.97	2.47	1	1	1	1	1.94602e+06	405	46.2471	5.52881
156071459	ADP/ATP translocase 2 [Homo sapiens]	48.4268	13.09	3	2	4	4	6.70136e+06	298	32.8312	9.68604
4557323	apolipoprotein C-III precursor [Homo sapiens]	46.99	16.16	1	1	1	1	1.92782e+06	99	10.8455	5.41455
5730009	zinc finger protein RFP [Homo sapiens]	45.55	2.34	1	1	1	1	1.79439e+06	513	58.4518	6.21436
320461711	peroxiredoxin-1 [Homo sapiens]	45.0252	17.09	1	3	4	5	5.28458e+06	199	22.0963	8.1333
5453549	peroxiredoxin-4 precursor [Homo sapiens]	44.2552	8.12	1	1	2	2	2.71397e+06	271	30.5208	6.29053
209862831	annexin A2 isoform 2 [Homo sapiens]	44.24	7.96	2	2	2	2	3.12623e+06	339	38.5798	7.75244
397138518	PREDICTED: LOW QUALITY PROTEIN: protein FAM27E2 [Homo sapiens]	42.5177	7.89	1	1	1	2	2.28589e+06	114	13.6011	11.8394
34147630	elongation factor Tu, mitochondrial precursor [Homo sapiens]	38.9	6.59	1	2	2	2	1.74851e+06	455	49.8433	7.60596
67782356	corneodesmosin precursor [Homo sapiens]	38.81	3.4	1	1	1	2	9700245	529	51.5483	8.44092
11968182	40S ribosomal protein S18 [Homo sapiens]	38.57	11.18	1	2	2	2	4.27808e+06	152	17.7079	10.9897
32189394	ATP synthase subunit beta, mitochondrial precursor [Homo sapiens]	38.48	2.08	1	1	1	1	2.28859e+06	529	56.5246	5.40186
4557367	bleomycin hydrolase [Homo sapiens]	34.72	2.42	1	1	1	1	3.02607e+06	455	52.528	6.26514
431822406	heat shock protein HSP 90-beta isoform b [Homo sapiens]	34.4	1.92	5	1	1	1	1.57671e+06	676	78.2325	5.04639
10947139	arginase-1 isoform 2 [Homo sapiens]	33.6668	9.01	2	3	3	3	2.74221e+06	322	34.7133	7.21045
18105007	CAD protein [Homo sapiens]	33.65	2.34	1	3	3	3	1.22444e+06	2225	242.829	6.45557
4557581	fatty acid-binding protein, epidermal [Homo sapiens]	32.28	6.67	1	1	1	1	2.19411e+06	135	15.1546	7.00537
67191208	polyubiquitin-C [Homo sapiens]	31.07	32.85	4	2	2	2	1.26571e+07	685	76.9815	7.66455
357933617	lipocalin-1 isoform 1 precursor [Homo sapiens]	29.97	6.25	1	1	1	1	1.86924e+06	176	19.2378	5.57959
13129100	dCTP pyrophosphatase 1 [Homo sapiens]	29.63	7.65	1	1	1	1		170	18.6694	5.03369
223278387	calmodulin-like protein 5 [Homo sapiens]	29	9.59	1	2	2	2	7.68003e+06	146	15.8828	4.43701
15055539	40S ribosomal protein S2 [Homo sapiens]	28.46	7.51	1	2	2	2	2.34607e+06	293	31.3046	10.2427
21361399	serine/threonine-protein phosphatase 2A 65 kDa regulatory subunit A alpha isoform [Homo sapiens]	27.36	1.7	1	1	1	1	786778	589	65.2669	5.10986
4759208	serine/threonine-protein kinase TAO2 isoform 2 [Homo sapiens]	27.22	0.67	1	1	1	1	1.55937e+06	1049	119.207	7.47412
116734849	glycogen debranching enzyme isoform 2 [Homo sapiens]	26.91	0.92	3	1	1	1	22539221	1515	172.516	6.7124
41872583	rho-associated protein kinase 2 [Homo sapiens]	25.36	2.81	1	3	3	3	1.92348e+06	1388	160.799	6.02393
83641870	nucleophosmin isoform 3 [Homo sapiens]	24.29	7.34	3	1	1	1	1.33972e+06	259	28.3827	4.71631
16753215	profilin-2 isoform a [Homo sapiens]	22.77	10	2	1	1	1	2.21735e+06	140	15.0363	6.99072
4504301	histone H4 [Homo sapiens]	22.5	17.48	1	2	2	2	2.09727e+06	103	11.3604	11.356
4502549	calmodulin [Homo sapiens]	0	8.72	1	1	1	1	857927	149	16.8268	4.22119
215982794	unconventional myosin-Va isoform 2 [Homo sapiens]	0	0.66	2	1	1	1	1.92457e+06	1828	212.124	8.60205
120953251	neuron navigator 3 [Homo sapiens]	0	0.85	1	1	1	3		2363	252.866	8.60205
106049528	pyruvate carboxylase, mitochondrial precursor [Homo sapiens]	0	1.19	1	1	1	1		1178	129.551	6.84424
109633028	serine/threonine-protein kinase MST4 isoform 2 [Homo sapiens]	0	2.36	3	1	1	1	1.99776e+06	339	37.7462	6.0874
150456463	gasdermin-A [Homo sapiens]	0	2.02	1	1	1	1	1.39502e+06	445	49.3338	5.2876
4503471	elongation factor 1-alpha 1 [Homo sapiens]	0	2.38	2	1	1	1	6.65716e+07	462	50.1091	9.01221
10800140	histone H2B type 1-B [Homo sapiens]	0	5.56	14	1	1	1	1.06256e+06	126	13.9416	10.3159
383792154	sec1 family domain-containing protein 1 isoform c [Homo sapiens]	0	1.45	3	1	1	1	2.17269e+06	550	62.2206	5.85889
378548190	40S ribosomal protein S3 isoform 1 [Homo sapiens]	0	3.7	2	1	1	1	1.07132e+06	243	26.6714	9.65674
20127519	targeting protein for Xklp2 [Homo sapiens]	0	1.2	1	1	1	1	1.81594e+06	747	85.6	9.23193
4502261	antithrombin-III precursor [Homo sapiens]	0	1.94	1	1	1	1	3.7483e+06	464	52.5689	6.7124
281604151	serine/threonine-protein phosphatase PGAM5, mitochondrial isoform 3 [Homo sapiens]	0	2.75	3	1	1	1	8.64461e+06	255	28.0025	7.25439
41406069	histone H2A.V isoform 4 [Homo sapiens]	0	13.64	17	1	1	1	3.11218e+06	66	6.88774	11.063
382546190	ATP synthase subunit alpha, mitochondrial isoform c [Homo sapiens]	0	1.39	3	1	1	1	1.79947e+06	503	54.4597	8.23584
4885375	histone H1.2 [Homo sapiens]	0	13.15	3	2	2	2	7.59091e+06	213	21.3517	10.9312
122937345	unconventional myosin-Vb [Homo sapiens]	0	0.38	1	1	1	1		1848	213.538	7.1958
23397570	PI-PLC X domain-containing protein 2 isoform b [Homo sapiens]	0	2.63	2	1	1	1	7.23041e+06	304	34.7442	9.62744
166706868	synaptopodin 2-like protein isoform a [Homo sapiens]	0	0.92	1	1	1	1		977	102.418	9.74463
68563515	keratinocyte proline-rich protein [Homo sapiens]	0	1.55	1	2	2	2	4.32914e+06	579	64.0932	8.26514
38348400	uncharacterized protein C3orf62 [Homo sapiens]	0	4.87	1	1	1	1	1.57996e+06	267	30.1747	5.52881
31657140	insulin receptor-related protein precursor [Homo sapiens]	0	0.54	1	1	1	1	1.93671e+07	1297	143.628	6.46826
7705963	ras-related protein Rab-9B [Homo sapiens]	0	13.93	1	1	1	1	1.06983e+06	201	22.705	4.86865
119220557	multifunctional protein ADE2 isoform 2 [Homo sapiens]	0	2.35	2	1	1	1	1.86944e+06	425	47.0491	7.2251
4507475	protein-glutamine gamma-glutamyltransferase K [Homo sapiens]	0	1.84	1	1	1	1	2.58784e+06	817	89.7303	6.03662
344217769	modulator of retrovirus infection homolog isoform 2 [Homo sapiens]	0	24.64	1	1	1	1	5.07282e+06	69	7.47678	9.1001
371502112	exportin-2 isoform 2 [Homo sapiens]	0	0.87	2	1	1	1	3.20844e+06	915	103.813	6.11279
327478416	occludin isoform b precursor [Homo sapiens]	0	3.32	2	1	1	1	3988021	271	31.5825	5.68115
5174529	S-adenosylmethionine synthase isoform type-2 [Homo sapiens]	0	2.53	1	1	1	1	4.08584e+07	395	43.6333	6.48096
38683799	ankyrin repeat domain-containing protein 13A [Homo sapiens]	0	3.39	1	1	1	1	293396	590	67.5768	5.021
226498466	T-cell immunoglobulin and mucin domain-containing protein 4 isoform 2 precursor [Homo sapiens]	0	2	2	1	1	1	1.97406e+06	350	38.5113	6.15088
289547627	olfactory receptor 3A3 [Homo sapiens]	0	4.67	2	1	1	1	16990590	321	34.94	7.35693
4502337	zinc-alpha-2-glycoprotein precursor [Homo sapiens]	0	3.36	1	1	1	1	7.8659e+06	298	34.2371	6.04932

## Sheet: Protein Groups & Peptide
Accession	Description	Score	Coverage	# Proteins	# Unique Peptides	# Peptides	# PSMs	Area	# AAs	MW [kDa]	calc. pI
4502175	protein Shroom2 [Homo sapiens]	10846.2	62.38	3	102	102	592	1.59107e+09	1616	176.303	7.09326
	A4	Sequence	# PSMs	# Proteins	# Protein Groups	Protein Group Accessions	Modifications	ΔCn	Area	q-Value	PEP	IonScore	Exp Value	Charge	MH+ [Da]	ΔM [ppm]	RT [min]	# Missed Cleavages
	High	AGLGGGTQEGPLAGTYK	4	1	1	4502175		0	1.71265e+08	0	1.853e-07	102.98	3.47164e-09	2	1576.79	-2.37636	42.4796	0
	High	VENALNNLDDGASPGDR	10	1	1	4502175		0	1.59058e+09	0	4.673e-10	97.9	1.64614e-08	2	1756.81	-1.32095	37.6992	0
	High	DSAYGSFSTSSSTPDHTLSK	7	1	1	4502175		0	3.07401e+08	0	8.714e-09	89.52	1.38714e-07	2	2074.92	-2.15255	37.0224	0
	High	YSEESTPADLGPR	7	1	1	4502175		0	1.78458e+09	0	2.544e-07	86.94	1.57795e-07	2	1421.65	-1.65031	33.2221	0
	High	TTSLGDSLNAHSAAEK	6	1	1	4502175		0	2.43468e+08	0	1.277e-10	86.6	1.80162e-07	2	1601.77	-1.27207	26.6436	0
	High	STVALTAAGEAEDGTGR	77	1	1	4502175		0	1.37276e+09	0	6.155e-09	84.69	3.01927e-07	2	1605.77	-2.29886	38.8331	0
	High	ADTSSAENILYTVGLWEAPR	1	1	1	4502175		0	5.46607e+08	0	8.164e-09	79.4	1.14012e-06	2	2193.08	-1.11702	73.1484	0
	High	EKTVEDLKSEELAR	3	1	1	4502175		0	6.28233e+07	0	5.096e-08	78.71	7.93385e-07	2	1646.86	-2.57887	30.1005	2
	High	DLDPNPGDLYPESLEHR	6	1	1	4502175		0	7.54132e+08	0	2.26e-07	75.76	2.83246e-06	2	1966.91	-0.91015	57.1346	0
	High	KEEPSVPAAVSLATNSTYYSTSAPK	8	1	1	4502175		0	3.17559e+08	0	7.733e-09	75.27	2.83646e-06	2	2598.29	-0.0695882	59.2032	1
	High	AQGPVFSEAAAAQHFTALAQAQPR	4	1	1	4502175		0	1.20496e+08	0	4.579e-09	73.98	3.20156e-06	2	2467.25	-0.870701	66.0043	0
	High	AQPAEPQPLGTQVPPEKDR	17	1	1	4502175		0	2.80355e+07	0	2.11e-08	73.41	2.91636e-06	2	2058.06	-2.95608	34.2271	1
	High	VENALNNLDDGAsPGDR	2	1	1	4502175	S13(Phospho)	0	1.23247e+07	0	3.506e-09	71.12	7.55295e-06	2	1836.77	-2.27253	41.8817	0
	High	TTMDLmEGIFPK	18	1	1	4502175	M6(Oxidation)	0	2.05478e+08	0	4.607e-06	70.85	6.42583e-06	2	1398.66	-0.495053	60.73	0
	High	TSEDTVGTFADR	9	1	1	4502175		0	1.21483e+09	0	4.979e-07	69.39	8.06711e-06	2	1298.58	-0.921699	32.1635	0
	High	AGTSDLPR	5	1	1	4502175		0	3.0579e+08	0	0.0005279	69.23	3.97001e-06	2	816.421	0.0205857	16.5742	0
	High	SSPSTDHYKQEASVELR	2	1	1	4502175		0	3.60884e+07	0	4.591e-08	68.16	1.61158e-05	2	1933.92	-2.32247	29.1695	1
	High	LAASITWADGESSR	13	1	1	4502175		0	120027627	0	2.546e-07	67	1.50642e-05	2	1463.71	-1.58407	52.8822	0
	High	SLADILDPSVK	4	1	1	4502175		0	7.82754e+08	0	8.596e-05	66.91	7.07872e-06	2	1157.64	-1.37803	63.3458	0
	High	AQPAEPQPLGTQVPPEK	20	1	1	4502175		0	5.06001e+07	0	3.887e-10	66.82	1.22182e-05	2	1786.93	-1.68657	35.8559	0
	High	TLDHFSSLGSVDSLDHPSSR	8	1	1	4502175		0	5.02542e+08	0	7.769e-10	66.14	2.88581e-05	2	2157.02	-1.0102	50.837	0
	High	TVEDLKSEELAR	5	1	1	4502175		0	636287490	0	6.98e-06	65.57	1.75967e-05	2	1389.72	-2.26782	30.4065	1
	High	VVNLLLSLSGR	2	3	1	4502175		0	2.42597e+07	0	3.158e-05	63.26	5.38152e-06	2	1170.72	0.491692	71.6371	0
	High	QAQAAGDPQGSEEK	1	1	1	4502175		0	8.90443e+07	0	1.118e-07	61.96	4.73139e-05	2	1415.64	-1.19535	10.4649	0
	High	EGSPGSQQHPPSQK	3	1	1	4502175		0	1.5477e+08	0	5.416e-05	61.07	5.94037e-05	2	1463.69	0.600347	9.91169	0
	High	HHASSSSHDLSSSWEQTNLQR	5	1	1	4502175		0	67904956	0	1.072e-09	60.56	0.000126755	3	2394.08	-1.90373	34.6339	0
	High	TTmDLmEGIFPK	18	1	1	4502175	M3(Oxidation); M6(Oxidation)	0	2.90183e+08	0	6.428e-05	60.22	6.81584e-05	2	1414.66	-0.691691	54.3147	0
	High	DEHLLEEAQQR	6	1	1	4502175		0	1.39805e+09	0	6.316e-06	59.73	7.37451e-05	2	1367.65	-0.777271	31.0269	0
	High	LLAGDEIVGINDIGLSGFR	1	1	1	4502175		0	0	0	1.094e-06	59.47	4.46834e-05	2	1959.06	1.21137	73.7894	0
	High	GSQHVSGDASRPLPEALLPPK	26	1	1	4502175		0	419837670	0	1.548e-07	58.97	5.36851e-05	2	2156.14	-1.20268	47.6652	0
	High	GQDSWPVSSALLSK	1	1	1	4502175		0	1.09566e+08	0	1.269e-05	58.78	8.01889e-05	2	1474.75	0.419568	62.3692	0
	High	SYSEPEKmNEVGLTR	6	1	1	4502175	M8(Oxidation)	0	2.17977e+08	0	3.391e-07	58.76	0.000134243	2	1755.82	-1.13593	26.3562	1
	High	MKDLQEQQEHEEDSGSDLDHDLSVK	8	1	1	4502175		0	4.96004e+08	0	3.388e-13	57.75	0.000276247	3	2912.29	0.107915	38.8872	1
	High	KAPSSPPPPPPPLR	6	1	1	4502175		0	6.72703e+07	0	1.096e-06	57.26	3.5707e-05	2	1437.82	-2.04082	29.1368	1
	High	LTDKPPLLIQDEDSTR	11	1	1	4502175		0	1244016972	0	7.529e-07	56.79	0.000118003	2	1840.96	-1.2793	47.2061	0
	High	EEPSVPAAVSLATNSTYYSTSAPK	3	1	1	4502175		0	1.38353e+07	0	4.397e-07	56.52	0.000240337	2	2470.2	1.40903	64.2932	0
	High	VLIQQHEDAK	4	1	1	4502175		0	3.90002e+08	0	0.0003096	56.39	0.000129044	2	1180.63	-2.88117	15.1268	0
	High	LQASLSSSDVR	2	1	1	4502175		0	7.4964e+07	0	0.0001319	55.95	0.000126667	2	1162.6	-1.29655	29.2587	0
	High	TLSTSEQFYSR	2	1	1	4502175		0	4.51541e+08	0	9.742e-05	55.55	0.000183327	2	1318.62	-1.87754	36.9251	0
	High	QGAEPEAPHR	2	1	1	4502175		0	2.41013e+08	0	3.516e-05	55.33	0.00015563	2	1091.52	-1.81369	11.8962	0
	High	DLQEQQEHEEDSGSDLDHDLSVK	4	1	1	4502175		0	2.69845e+08	0	4.477e-12	55.32	0.000451957	3	2653.15	-0.145169	40.9845	0
	High	mKDLQEQQEHEEDSGSDLDHDLSVK	10	1	1	4502175	M1(Oxidation)	0	2.18424e+08	0	3.315e-08	55.31	0.000507618	3	2928.27	-1.74122	36.0052	1
	High	SNFGPVWYVPDK	3	1	1	4502175		0	1.7578e+08	0	3.78e-05	54.29	0.00026384	2	1408.69	0.860513	64.3329	0
	High	TTMDLMEGIFPK	3	1	1	4502175		0	356173701	0	0.0005494	53.62	0.000343263	2	1382.67	0.412422	72.6622	0
	High	SNFGPVWYVPDKK	4	1	1	4502175		0	1.41236e+08	0	1.273e-05	52.96	0.000328533	2	1536.78	-0.719968	57.0097	1
	High	QELIESISR	2	1	1	4502175		0	1.14248e+08	0	0.0006229	52.22	0.000327486	2	1074.58	-1.57568	41.9413	0
	High	SNSSIDHLGSHSK	2	1	1	4502175		0	6.39091e+07	0	2.395e-05	52.18	0.000427371	2	1368.65	-1.1267	13.2648	0
	High	DKSLADILDPSVK	3	1	1	4502175		0	5.16152e+07	0	4.817e-07	51.06	0.000347451	2	1400.76	-0.421527	59.6322	1
	High	TTmDLmEGIFPKDEHLLEEAQQR	1	1	1	4502175	M3(Oxidation); M6(Oxidation)	0	9.21523e+06	0	1.07e-07	49.7	0.00166353	3	2763.29	-0.709835	59.5016	1
	High	HHLPQPEGPPDAR	11	1	1	4502175		0	5.16553e+08	0	0.0004772	49.25	0.000863447	2	1450.72	-1.07718	19.1515	0
	High	KAPSsPPPPPPPLR	9	1	1	4502175	S5(Phospho)	0	1.35066e+08	0	0.0002289	49.23	0.000684155	2	1517.79	-0.259098	31.7869	1
	High	TTsLGDSLNAHSAAEK	1	1	1	4502175	S3(Phospho)	0	1.36587e+07	0	0.0003872	46.59	0.00187485	2	1681.74	-2.31369	29.655	0
	High	DSAYGSFSTSsSTPDHTLSK	4	1	1	4502175	S11(Phospho)	0	1.27412e+06	0	1.456e-05	46.32	0.00260414	2	2154.88	-1.28999	38.9499	0
	High	SRsTVALTAAGEAEDGTGR	1	1	1	4502175	S3(Phospho)	0	3.48017e+06	0	0.0002074	46.17	0.00273068	2	1928.87	-2.98638	37.1229	1
	High	STEERKEEPSVPAAVSLATNSTYYSTSAPK	3	1	1	4502175		0	1.31735e+07	0	4.883e-08	45.47	0.00369923	3	3200.56	-0.244446	56.3828	2
	High	DLQEQQEHEEDSGSDLDHDLSVKK	1	1	1	4502175		0	3.41901e+06	0	1.03e-10	44.36	0.00602607	3	2781.24	-2.72778	36.2417	1
	High	ELEDKIHLGEEQLK	2	1	1	4502175		0	1.28368e+07	0	3.786e-06	43.21	0.00285324	2	1680.88	-1.49689	44.2129	1
	High	mGDPDTVPHFWEAGLAQPPSSTSGGPHPPR	7	1	1	4502175	M1(Oxidation)	0	9.62997e+07	0	2.667e-07	42.24	0.0103168	3	3141.45	-1.01249	59.9798	0
	High	AGLGGGTQEGPLAGTYKDHLK	2	1	1	4502175		0	6.2305e+07	0	1.38e-05	42.04	0.00438871	2	2070.06	-1.9906	41.3726	1
	High	FFEETSKPVPQRPAQK	10	1	1	4502175		0	8.99302e+08	0	1.023e-05	41.51	0.00418846	2	1888.98	-4.09055	26.7094	0
	High	LSLSHSPSVFSSAQPQDTPK	6	1	1	4502175		0	3.314e+08	0	8.881e-09	40.85	0.00733029	2	2113.05	-1.22425	47.2934	0
	High	mFIGDLDK	4	2	1	4502175	M1(Oxidation)	0	1.1187e+08	0	0.0001684	40.52	0.00591733	1	954.459	-1.48362	40.2271	0
	High	VmDNNTTVK	1	1	1	4502175	M2(Oxidation)	0	19981680	0	0.0003204	40.37	0.00433453	2	1037.49	-1.43566	10.1829	0
	High	FPQSPHSGR	6	1	1	4502175		0	201917142	0	4.842e-05	38.9	0.00604833	2	1012.49	-1.06834	13.418	0
	High	IVHSESQPEK	4	1	1	4502175		0	2.46956e+08	0	0.0002773	38.37	0.00892924	2	1153.59	0.162308	10.0456	0
	High	LQTATMETSR	3	1	1	4502175		0	9.27559e+07	0	0.0002839	38.26	0.00888959	2	1137.56	-1.15309	19.1534	0
	High	KQELIESISR	3	1	1	4502175		0	1.30464e+08	0	0.0007965	35.75	0.0102837	2	1202.67	-1.40727	33.0846	1
	High	RRPESSPEDSATRPPPFDAHVGKPTR	8	1	1	4502175		0	8.40092e+07	0	1.417e-05	35.74	0.0237217	4	2887.45	-1.17264	28.3496	1
	High	SPSPQFAPQK	3	1	1	4502175		0	9.52239e+07	0	0.0004596	35.47	0.0158498	2	1086.56	0.699501	22.8899	0
	High	AQsPGSPLHAR	3	1	1	4502175	S3(Phospho)	0	1.30336e+08	0	0.0004904	35.11	0.0175279	2	1200.55	-1.61909	17.8922	0
	High	QAGDPGEPREELPSAVR	4	1	1	4502175		0	4.91315e+08	0	0.0001434	34.54	0.0303397	3	1807.89	-1.19022	35.0879	1
	High	APSSPPPPPPPLR	6	1	1	4502175		0	9.44028e+07	0	0.0002423	34.41	0.0129683	2	1309.72	-1.68173	33.4524	0
	High	RDSAYGSFSTSSSTPDHTLSK	1	1	1	4502175		0	1.08593e+07	0	4.141e-05	34.4	0.0484346	3	2231.02	-2.57564	32.7253	1
	High	AEEGQSTPR	2	1	1	4502175		0	1.70373e+08	0	0.001179	33.08	0.0260289	2	974.453	-0.342269	9.69041	0
	High	LGTFAEYQASWK	1	1	1	4502175		0	2.28348e+07	0	9.68e-06	32.49	0.0407228	2	1400.68	0.316147	58.8437	0
	High	RPESSPEDSATRPPPFDAHVGKPTR	4	1	1	4502175		0	8.22378e+07	0	0.0002327	32.23	0.0637308	3	2731.35	-2.08948	30.3866	0
	High	LQTATmETSR	1	1	1	4502175	M6(Oxidation)	0	9.13729e+07	0	0.0005899	31.8	0.0439691	2	1153.55	-0.644367	12.3696	0
	High	MGDPDTVPHFWEAGLAQPPSSTSGGPHPPR	4	1	1	4502175		0	75371052	0	0.0001647	29.79	0.185192	3	3125.45	-2.21501	62.6877	0
	High	IVHSESQPEKESR	2	1	1	4502175		0	4.13461e+07	0	0.0001253	29.76	0.0803181	3	1525.76	0.274396	9.98061	1
	High	HHASSSSHDLSSsWEQTNLQR	5	1	1	4502175	S13(Phospho)	0	63520429	0	0.0001328	29.75	0.155128	3	2474.04	-2.34466	35.2791	0
	High	SRsSPSTDHYKQEASVELR	8	1	1	4502175	S3(Phospho)	0	2.89024e+07	0	0.0002149	22.84	0.706935	3	2257.02	-1.26302	29.5663	2
	High	ATDGAPADAPVGVLGRPFPTPSPASLDVYVAR	2	1	1	4502175		0	1.35151e+07	0	0.001594	18.71	0.800787	3	3164.64	0.272265	72.1118	0
	High	SYSEPEKMNEVGLTR	1	1	1	4502175		0	3.89613e+07	0	0.0007719	16.48	1.93756	3	1739.82	-1.4808	37.3984	1
	High	SDSFAATK	4	1	1	4502175		0	1.10603e+08	0.001	0.01601	46.06	0.00147283	2	826.393	-2.00588	13.9334	0
	High	MNEVGLTR	4	1	1	4502175		0	7.34146e+07	0.001	0.01732	45.73	0.00132715	2	919.465	-1.89235	24.7037	0
	High	mNEVGLTR	2	1	1	4502175	M1(Oxidation)	0	4.42082e+07	0.001	0.01464	45.53	0.00118117	2	935.46	-1.38287	18.7586	0
	High	SALIIEQR	3	2	1	4502175		0	2.45321e+08	0.001	0.01202	43.48	0.00199243	2	929.54	-1.45621	33.3648	0
	High	mEGAEPR	2	1	1	4502175	N-Term(Acetyl)	0	8.26455e+07	0.001	0.02815	42.79	0.0019673	2	831.364	-2.5233	23.0373	0
	High	mEGAEPR	1	1	1	4502175	N-Term(Acetyl); M1(Oxidation)	0	9.22203e+07	0.001	0.01779	39.15	0.00462151	2	847.36	-1.44473	12.5007	0
	High	SSPSTDHYK	1	1	1	4502175		0	2.88208e+07	0.001	0.008501	38.7	0.00609731	2	1021.46	-0.107374	9.91358	0
	High	GPRPEYNAEPK	3	1	1	4502175		0	3.46974e+08	0.001	0.00225	37.96	0.0102772	3	1257.62	-3.14962	14.9137	0
	High	SYsEPEKMNEVGLTR	1	1	1	4502175	S3(Phospho)	0	2.18337e+07	0.001	0.01035	36.13	0.0222328	2	1819.79	-1.89021	42.8729	1
	High	QAGDPGEPR	1	1	1	4502175		0	8.41812e+07	0.001	0.007292	35.93	0.0145632	2	926.432	-0.621557	10.5639	0
	High	LQTATMETSRsPsPQFAPQK	2	1	1	4502175	S11(Phospho); S13(Phospho)	0	2.9206e+07	0.001	0.03211	34.54	0.0504665	3	2365.02	-3.4959	38.6741	1
	High	VMDNNTTVK	1	1	1	4502175		0	6.90856e+07	0.001	0.005477	34.32	0.0180661	2	1021.5	-1.41707	13.1123	0
	High	GYsPHQHPR	2	1	1	4502175	S3(Phospho)	0	1.75585e+07	0.001	0.01277	34.09	0.0185612	2	1158.48	-1.78778	10.6381	0
	High	GYSPHQHPR	1	1	1	4502175		0	2.67366e+07	0.001	0.006869	31.47	0.0387792	2	1078.52	-0.767719	9.38391	0
	High	RDLDPNPGDLYPESLEHR	1	1	1	4502175		0	4.34562e+06	0.001	0.006503	30.79	0.0967487	2	2123.01	-1.32478	50.8692	1
	High	EKTVEDLK	1	1	1	4502175		0	3.43499e+07	0.001	0.002501	30.68	0.0445062	2	961.518	-1.68596	14.6869	1
	High	SYsEPEKmNEVGLTR	3	1	1	4502175	S3(Phospho); M8(Oxidation)	0	4.48144e+07	0.001	0.003865	30.42	0.09287	2	1835.79	-1.43113	32.1849	1
	High	AQSPGSPLHAR	1	1	1	4502175		0	2.63354e+07	0.001	0.01183	29.59	0.0542909	2	1120.58	-3.67547	15.0564	0
	High	APSsPPPPPPPLR	5	1	1	4502175	S4(Phospho)	0	6.19784e+07	0.001	0.02322	28.9	0.0937846	2	1389.69	-1.68893	35.8581	0
	High	GQDsWPVSSALLSK	1	1	1	4502175	S4(Phospho)	0	2.08304e+06	0.001	0.003536	26.34	0.18129	2	1554.72	0.30506	65.9385	0
	High	TLDHFSSLGsVDSLDHPSSR	2	1	1	4502175	S10(Phospho)	0	8.53624e+06	0.001	0.002032	25.54	0.370291	2	2236.98	-0.984101	53.667	0
	High	EHGEPLVITK	1	1	1	4502175		0	3.45357e+08	0.001	0.003156	24.58	0.142818	2	1122.61	-1.62862	25.7118	0
	High	RPAPQRPPPPK	2	1	1	4502175		0	1.13543e+08	0.001	0.009579	24.09	0.0608309	2	1240.73	-1.4006	10.9822	0
	High	LQASLsSSDVR	2	1	1	4502175	S6(Phospho)	0	6.38174e+07	0.001	0.005326	23.2	0.289571	2	1242.57	-2.50826	33.2256	0
	High	RPELTDRPWR	3	1	1	4502175		0	3.88976e+08	0.001	0.01082	23.12	0.212562	3	1325.71	-0.959836	31.9243	0
	High	LKSYsEPEKmNEVGLTR	1	1	1	4502175	S5(Phospho); M10(Oxidation)	0	3.42798e+06	0.001	0.02796	20.98	0.924876	2	2076.97	0.633692	31.5579	2
	High	VENALNNLDDGASPGDRQsLLEK	1	1	1	4502175	S19(Phospho)	0	1.48348e+06	0.001	0.001948	18.47	1.98842	3	2535.17	-2.28514	52.6278	1
	High	QEAICLVK	1	1	1	4502175		0	2.55614e+06	0.001	0.0093	16.42	1.1835	2	903.496	-1.33729	46.7777	0
	High	LQTATmETSRsPsPQFAPQK	6	1	1	4502175	M6(Oxidation); S11(Phospho); S13(Phospho)	0	1.80027e+07	0.001	0.01196	16.14	3.63736	2	2381.02	-0.536468	31.197	1
	High	GVCKPSEFDKFR	1	1	1	4502175		0	1.70404e+06	0.001	0.01364	14.4	2.36545	3	1412.7	-1.90805	41.7983	1
	High	mKDLQEQQEHEEDSGSDLDHDLSVKK	1	1	1	4502175	M1(Oxidation)	0	3.71315e+06	0.001	0.004854	12.12	11.3638	4	3056.37	-2.45124	31.1021	2
	High	QEASVELR	2	1	1	4502175		0	1.44813e+08	0.002	0.04197	43.05	0.00274975	2	931.482	-2.90428	21.2606	0
	High	IHLGEEQLK	3	1	1	4502175		0	3.83935e+08	0.002	0.05515	36.3	0.00825169	1	1066.59	-1.66789	31.0061	0
	High	QALHGIPR	2	1	1	4502175		0	3.82021e+07	0.005	0.07714	34.14	0.0115258	2	891.515	-0.791851	20.7142	0
	High	MFIGDLDK	1	2	1	4502175		0	5.22679e+07	0.006	0.08581	22.8	0.332203	2	938.464	-1.08831	50.2243	0
	High	EELPSAVR	2	1	1	4502175		0	4.25368e+08	0.007	0.1053	41.73	0.00214857	2	900.477	-2.11018	26.7884	0
	High	EGsPGSQQHPPSQK	1	1	1	4502175	S3(Phospho)	0	3.51607e+07	0.008	0.1097	22.01	0.444117	2	1543.65	-0.868687	10.7002	0
	Medium	SRsSPSTDHYK	1	1	1	4502175	S3(Phospho)	0	1.48359e+07	0.01	0.1245	24.79	0.184035	2	1344.56	-1.16635	10.3239	1
	Medium	LAEAETR	1	1	1	4502175		0	1.2381e+08	0.012	0.1356	41.73	0.00311879	2	789.409	-1.78905	11.2147	0
	Medium	SPsPQFAPQK	4	1	1	4502175	S3(Phospho)	0	11686858	0.012	0.1409	16.41	1.36336	2	1166.52	-3.03022	24.8627	0
	Medium	LTDKPPLLIQDEDSTRIER	1	1	1	4502175		0	1.31932e+07	0.016	0.1726	17.67	0.811402	3	2239.19	-2.47823	48.4672	1
	Medium	QSLAcPAEPPALPHGLEK	1	1	1	4502175	C5(DeStreak)	0	1.90683e+06	0.018	0.2364	11.2	7.16477	2	1933.94	-3.54965	57.2409	0
	Medium	RQAGDPGEPREELPSAVR	1	1	1	4502175		0	5.922e+06	0.019	0.2467	17.37	1.4402	2	1963.99	0.0688418	30.8472	2
	Medium	NEIQMHR	1	1	1	4502175		0	1.07433e+08	0.021	0.2783	23.5	0.204581	2	927.445	-2.0083	13.76	0
	Medium	AQsPGsPLHAR	1	1	1	4502175	S3(Phospho); S6(Phospho)	0	4.91022e+06	0.035	0.3582	22.27	0.286383	2	1280.52	-1.24949	18.5986	0
	Medium	RQAGDPGEPR	1	1	1	4502175		0	4.22653e+07	0.043	0.4059	25.24	0.205269	2	1082.53	-0.743365	9.69449	1
119395750	keratin, type II cytoskeletal 1 [Homo sapiens]	5316.25	54.81	1	42	49	291	1.4168e+09	644	65.999	8.11865
	A4	Sequence	# PSMs	# Proteins	# Protein Groups	Protein Group Accessions	Modifications	ΔCn	Area	q-Value	PEP	IonScore	Exp Value	Charge	MH+ [Da]	ΔM [ppm]	RT [min]	# Missed Cleavages
	High	KQISNLQQSISDAEQR	3	1	1	119395750		0	3.26052e+07	0	4.068e-10	105.32	2.18855e-09	2	1844.94	-2.2153	41.7218	1
	High	GGGGGGYGSGGSSYGSGGGSYGSGGGGGGGR	28	1	1	119395750		0	1.52333e+08	0	1.04e-11	103.99	4.7464e-09	2	2383.94	-2.97804	23.0494	0
	High	QISNLQQSISDAEQR	7	1	1	119395750		0	6.42684e+08	0	1.239e-08	97.95	1.42609e-08	2	1716.85	-2.23879	48.4547	0
	High	AEAESLYQSKYEELQITAGR	2	1	1	119395750		0	6.16431e+06	0	8.973e-10	93.62	4.54063e-08	2	2286.12	-0.687927	55.1586	1
	High	NKLNDLEDALQQAKEDLAR	2	1	1	119395750		0	8639912	0	9.444e-13	86.63	1.48721e-07	2	2184.13	0.189028	71.9449	2
	High	NKLNDLEDALQQAK	5	1	1	119395750		0	1.83024e+08	0	1.596e-08	83.57	2.86142e-07	2	1599.83	-0.96909	57.376	1
	High	LNDLEDALQQAK	6	1	1	119395750		0	5.69415e+08	0	3.099e-07	82.25	3.72289e-07	2	1357.69	-0.811341	53.1965	0
	High	SGGGFSSGSAGIINYQR	2	1	1	119395750		0	5.44214e+07	0	2.295e-09	80.02	9.38667e-07	2	1657.79	-2.2374	46.6846	0
	High	SLDLDSIIAEVK	2	1	1	119395750		0	717775296	0	5.342e-06	78.51	6.19382e-07	2	1302.72	2.20606	73.033	0
	High	YEELQITAGR	29	2	2	119395750;119703753		0	1370611365	0	1.016e-07	77.03	1.23548e-06	2	1179.6	-1.31125	40.8006	0
	High	GSGGGSSGGSIGGR	4	1	1	119395750		0	1.3813e+08	0	0.001652	74.56	1.72698e-06	2	1092.5	-1.05695	10.2628	0
	High	GSYGSGGSSYGSGGGSYGSGGGGGGHGSYGSGSSSGGYR	15	1	1	119395750		0	1.80497e+08	0	1.565e-07	74.49	5.38604e-06	3	3312.31	-0.856884	28.3629	0
	High	FLEQQNQVLQTK	5	3	3	47132620;119395750;194018511		0	1205523640	0	4.788e-06	74.24	2.01913e-06	2	1475.78	-1.98205	39.7386	0
	High	LALDLEIATYR	3	10	3	119395750;125628632;331999954		0	7.19543e+07	0	9.29e-09	70.25	3.49303e-06	2	1277.71	-0.686585	68.0794	0
	High	SLNNQFASFIDKVR	2	1	1	119395750		0	5.62627e+07	0	5.008e-07	70.19	5.255e-06	2	1638.86	0.52724	68.464	1
	High	LNDLEDALQQAKEDLAR	3	1	1	119395750		0	5.03167e+07	0	8.831e-09	69.85	7.54101e-06	2	1941.99	0.129423	72.0762	1
	High	SLNNQFASFIDK	4	1	1	119395750		0	5.06471e+08	0	5.315e-06	67.84	1.0894e-05	2	1383.69	0.701369	63.9493	0
	High	NMQDMVEDYR	2	1	1	119395750		0	3.77062e+08	0	3.644e-05	67.02	9.86096e-06	2	1300.53	-0.939094	47.3629	0
	High	SKAEAESLYQSK	4	1	1	119395750		0	3.2746e+08	0	5.095e-05	66.98	1.24478e-05	2	1340.67	-0.852471	19.1498	1
	High	NmQDMVEDYR	21	1	1	119395750	M2(Oxidation)	0	1.00277e+08	0	8.775e-05	66.68	9.43971e-06	2	1316.52	-0.774108	31.0303	0
	High	TNAENEFVTIK	4	1	1	119395750		0	8.90041e+08	0	5.044e-05	64.75	2.395e-05	2	1265.63	-2.32007	43.7667	0
	High	WELLQQVDTSTR	6	1	1	119395750		0	685144800	0	1.195e-06	63.78	2.8122e-05	2	1475.75	-0.739264	61.6301	0
	High	TNAENEFVTIKK	6	1	1	119395750		0	4.91361e+08	0	2.208e-05	62.5	2.77797e-05	2	1393.73	-3.68287	34.2099	1
	High	SLVNLGGSK	3	1	1	119395750		0	4.07637e+08	0	0.001195	56.07	0.000119014	2	874.497	-2.9853	33.224	0
	High	AEAESLYQSK	5	1	1	119395750		0	2.59444e+08	0	0.0003547	55.49	0.000179804	2	1125.54	-2.05831	22.1703	0
	High	QISNLQQSISDAEQRGENALK	3	1	1	119395750		0	5.60192e+07	0	1.725e-08	52.85	0.000442796	2	2329.17	-1.35289	65.2895	1
	High	NmQDmVEDYR	7	1	1	119395750	M2(Oxidation); M5(Oxidation)	0	4.36004e+07	0	0.0001164	49.57	0.000417342	2	1332.52	-1.34595	21.7915	0
	High	DVDGAYMTK	7	1	1	119395750		0	4.37271e+08	0	0.0008683	49.28	0.000596062	2	999.444	-0.899299	22.7262	0
	High	SKAEAESLYQSKYEELQITAGR	2	1	1	119395750		0	1.35893e+07	0	9.208e-09	48.59	0.00124244	3	2501.25	-1.50694	51.7704	2
	High	DYQELMNTK	5	1	1	119395750		0	448692676	0	0.0001655	47.94	0.0008798	1	1141.52	-2.38074	38.6332	0
	High	NSKIEISELNR	2	1	1	119395750		0	25107766	0	6.803e-05	45.89	0.00144918	2	1302.7	-1.71881	35.0978	1
	High	NKYEDEINKR	10	7	4	119395750;119703753;5031839;119395754		0	5.49763e+08	0	0.0003239	41.84	0.00539748	3	1308.65	-0.980037	17.5813	2
	High	LLRDYQELMNTK	3	1	1	119395750		0	5.03714e+07	0	0.0001216	40.49	0.00517671	2	1523.79	-0.773149	49.9861	1
	High	FLEQQNQVLQTKWELLQQVDTSTR	1	1	1	119395750		0	2.40075e+07	0	8.382e-05	38.7	0.00811401	3	2932.52	-0.301522	69.9859	1
	High	QISNLQQSISDAEQRGENALKDAK	1	1	1	119395750		0	4.83497e+07	0	4.699e-05	38.68	0.0111261	3	2643.33	0.28725	67.0846	2
	High	LDSELKNmQDMVEDYR	2	1	1	119395750	M8(Oxidation)	0	6635491	0	2.182e-05	36.08	0.0307022	2	2001.88	-3.04213	44.5104	1
	High	AQYEDIAQKSK	1	1	1	119395750		0	1.72611e+06	0	7.489e-05	33.57	0.031647	2	1280.65	-2.31297	17.9331	1
	High	RVDQLKSDQSR	1	1	1	119395750		0	2.60112e+06	0	1.922e-05	32.54	0.0288065	2	1331.7	-0.8077	10.7024	2
	High	DVDGAYmTK	14	1	1	119395750	M7(Oxidation)	0	8.32453e+07	0	0.0001386	28.64	0.0556666	2	1015.44	-0.445591	22.5974	0
	High	LDSELKNmQDmVEDYR	4	1	1	119395750	M8(Oxidation); M11(Oxidation)	0	2.97788e+07	0	0.0003238	22.6	0.60999	2	2017.88	-2.91782	37.1727	1
	High	IEISELNR	3	2	2	47132620;119395750		0	1.61241e+09	0.001	0.004619	51.81	0.000314426	2	973.53	-1.35121	39.5925	0
	High	TLLEGEESR	5	1	1	119395750		0	1.26737e+09	0.001	0.002703	50.19	0.000579581	2	1033.51	-1.69468	24.6965	0
	High	KDVDGAYMTK	2	1	1	119395750		0	4.07891e+07	0.001	0.01007	46.93	0.00120343	2	1127.54	-0.525853	16.4005	1
	High	AQYEDIAQK	5	1	1	119395750		0	905856622	0.001	0.021	43.17	0.00258083	1	1065.52	-2.32237	21.108	0
	High	SISISVAR	5	1	1	119395750		0	1.06403e+08	0.001	0.03629	43	0.00184938	2	832.487	-2.16972	34.1179	0
	High	DYQELmNTK	15	1	1	119395750	M6(Oxidation)	0	5.97138e+07	0.001	0.00407	42.94	0.00268308	2	1157.51	-3.18665	22.0981	0
	High	LRSEIDNVKK	3	1	1	119395750		0	1.60339e+08	0.001	0.01085	37.53	0.00548355	2	1201.69	-0.899507	14.382	2
	High	VDQLKSDQSR	1	1	1	119395750		0	2.13861e+06	0.001	0.002478	34.4	0.0202961	2	1175.6	-2.01821	10.8482	1
	High	SEIDNVKK	2	1	1	119395750		0	1.10692e+08	0.001	0.01909	32.68	0.0239273	2	932.503	-1.86914	12.1999	1
	High	LLRDYQELmNTK	4	1	1	119395750	M9(Oxidation)	0	1.45732e+07	0.001	0.002459	30.27	0.0683649	2	1539.78	-2.85359	36.8066	1
	High	YEDEINKR	3	12	6	47132620;119395750;119703753;5031839;119395754;194018511		0	1.99497e+08	0.001	0.0167	26.35	0.142636	2	1066.51	-2.1712	13.8524	1
	High	NKYEDEINK	3	8	4	119395750;119703753;5031839;119395754		0	3.40954e+07	0.001	0.01363	17.86	1.80705	3	1152.55	-0.119833	17.5275	1
	High	SDQSRLDSELK	2	1	1	119395750		0	2.91878e+07	0.009	0.1138	28.27	0.101649	2	1277.63	-1.73153	23.8286	1
	Medium	RTNAENEFVTIK	1	1	1	119395750		0	2.80754e+06	0.046	0.4184	15.6	1.71726	2	1421.73	-3.042	37.1054	1
	Medium	LRSEIDNVK	1	1	1	119395750		0	6.39667e+07	0.047	0.4252	22.78	0.256497	2	1073.59	-0.097866	18.3567	1
55956899	keratin, type I cytoskeletal 9 [Homo sapiens]	4663.48	63.88	1	33	34	184	7.05989e+08	623	62.0268	5.23682
	A4	Sequence	# PSMs	# Proteins	# Protein Groups	Protein Group Accessions	Modifications	ΔCn	Area	q-Value	PEP	IonScore	Exp Value	Charge	MH+ [Da]	ΔM [ppm]	RT [min]	# Missed Cleavages
	High	GGSGGSYGGGGSGGGYGGGSGSR	27	1	1	55956899		0	1.12312e+08	0	6.502e-11	115.11	2.50817e-10	2	1791.73	-1.20987	15.2647	0
	High	HGVQELEIELQSQLSK	6	1	1	55956899		0	2.1964e+08	0	3.727e-14	107.89	8.97303e-10	2	1837.97	0.0720746	66.1999	0
	High	GGSGGSHGGGSGFGGESGGSYGGGEEASGSGGGYGGGSGK	21	1	1	55956899		0	6.85576e+06	0	2.281e-11	100.44	1.35276e-08	3	3223.28	-2.05744	29.1326	0
	High	LASYLDKVQALEEANNDLENK	2	1	1	55956899		0	5.42687e+07	0	2.671e-09	96.24	2.11895e-08	2	2377.19	1.03489	63.8288	1
	High	SGGGGGGGLGSGGSIR	9	1	1	55956899		0	5.22265e+08	0	8.832e-10	96.05	1.5234e-08	2	1232.6	-1.43954	19.3844	0
	High	VQALEEANNDLENK	6	1	1	55956899		0	6.01894e+08	0	4.414e-09	89.87	8.9386e-08	2	1586.76	-2.19105	38.4474	0
	High	SDLEMQYETLQEELMALK	1	1	1	55956899		0	0	0	1.976e-09	79.32	1.44258e-06	2	2171.02	-0.020957	73.1622	0
	High	DIENQYETQITQIEHEVSSSGQEVQSSAK	2	1	1	55956899		0	5.03502e+08	0	5.81e-08	72.36	9.61455e-06	3	3264.52	0.834871	72.5263	0
	High	SDLEMQYETLQEELmALK	1	1	1	55956899	M15(Oxidation)	0	1.09484e+08	0	4.517e-05	71.6	8.90041e-06	2	2187.02	-0.374882	73.0912	0
	High	LEKEIETYHNLLEGGQEDFESSGAGK	2	1	1	55956899		0	2.09012e+07	0	3.312e-09	67	2.8233e-05	3	2880.35	-1.51234	59.9862	1
	High	DQIVDLTVGNNK	1	1	1	55956899		0	3.39359e+07	0	2.613e-05	66.62	1.27069e-05	2	1315.68	-3.47321	45.1437	0
	High	EIETYHNLLEGGQEDFESSGAGK	8	1	1	55956899		0	6.56008e+08	0	1.908e-08	64.13	5.48641e-05	3	2510.13	-0.584055	57.7469	0
	High	STMQELNSR	3	1	1	55956899		0	3.01136e+08	0	5.223e-05	63.81	2.04212e-05	2	1065.5	0.854471	20.2392	0
	High	NHKEEMSQLTGQNSGDVNVEINVAPGK	8	1	1	55956899		0	2.11278e+06	0	3.002e-06	63.01	5.01035e-05	3	2895.44	17.2331	54.1438	1
	High	KDIENQYETQITQIEHEVSSSGQEVQSSAK	2	1	1	55956899		0	2.5652e+07	0	7.649e-12	59.67	0.000168208	3	3392.6	-1.53523	68.0899	1
	High	STmQELNSR	7	1	1	55956899	M3(Oxidation)	0	4.44795e+07	0	0.0001348	59.51	5.63077e-05	2	1081.49	-0.664292	12.4239	0
	High	HGVQELEIELQSQLSKK	1	1	1	55956899		0	2.40585e+07	0	4.1e-09	56.59	8.1682e-05	3	1966.06	0.309252	63.044	1
	High	IKFEMEQNLR	5	1	1	55956899		0	153385881	0	5.863e-05	54.79	0.000189844	3	1307.68	-1.60554	46.0758	1
	High	GGGGSFGYSYGGGSGGGFSASSLGGGFGGGSR	5	1	1	55956899		0	6.88954e+07	0	1.277e-09	54.63	0.000558363	3	2705.16	-0.166551	63.7203	0
	High	SDLEMQYETLQEELmALKK	1	1	1	55956899	M15(Oxidation)	0	2.61412e+07	0	5.977e-07	54.46	0.000403575	2	2315.12	0.59526	72.7996	1
	High	QGVDADINGLR	1	1	1	55956899		0	3.22754e+06	0	0.0005179	52.7	0.000277645	1	1157.59	-2.67856	39.4365	0
	High	FSSSSGYGGGSSR	6	1	1	55956899		0	3.02174e+08	0	3.44e-07	52.12	0.000358437	2	1235.53	-2.1956	15.71	0
	High	QVLDNLTmEK	9	1	1	55956899	M8(Oxidation)	0	1.24822e+08	0	0.0008795	49.57	0.000674592	1	1206.6	-2.43689	36.7185	0
	High	QVLDNLTMEK	3	1	1	55956899		0	1.24046e+08	0	0.000401	44.73	0.00193326	1	1190.61	-2.33186	43.9509	0
	High	SLEDTKNR	1	1	1	55956899		0	3.7134e+06	0	0.001185	44.6	0.00185331	2	962.49	-0.349689	9.83772	1
	High	TLNDMRQEYEQLIAK	3	1	1	55956899		0	7.89049e+07	0	0.0001177	43.23	0.0040356	2	1851.92	-2.14915	63.2652	1
	High	TLNDmRQEYEQLIAK	5	1	1	55956899	M5(Oxidation)	0	2.40575e+07	0	3.242e-06	39.77	0.00924697	2	1867.92	-0.388733	49.2156	1
	High	SDLEmQYETLQEELmALKK	2	1	1	55956899	M5(Oxidation); M15(Oxidation)	0	4.2132e+07	0	4.643e-07	32.05	0.0736631	3	2331.11	-0.584636	72.6484	1
	High	QEYEQLIAK	3	1	1	55956899		0	3.42316e+08	0.001	0.002919	52.42	0.000294131	2	1121.58	-1.59999	38.4457	0
	High	MTLDDFR	4	1	1	55956899		0	2.56688e+08	0.001	0.0347	47.02	0.00112512	2	897.413	-0.103172	47.9679	0
	High	TLLDIDNTR	7	1	1	55956899		0	8.60066e+08	0.001	0.00696	42.52	0.00335855	2	1060.56	-2.14843	44.5216	0
	High	KGPAAIQK	1	1	1	55956899		0	2299492	0.001	0.009562	36.39	0.00266353	2	812.499	0.0463581	9.92783	1
	High	IQDWYDK	6	1	1	55956899		0	113363472	0.001	0.02632	29.54	0.0510285	2	967.449	-3.14242	33.5166	0
	High	IQDWYDKK	3	1	1	55956899		0	229331188	0.001	0.04124	26.3	0.140419	1	1095.55	-0.867861	26.811	1
	High	FEmEQNLR	2	1	1	55956899	M3(Oxidation)	0	1.4259e+07	0.001	0.01771	24.53	0.179181	2	1082.49	-3.38159	21.1775	0
	High	VQALEEANNDLENKIQDWYDK	1	1	1	55956899		0	6.07675e+06	0.001	0.007253	24.51	0.478958	3	2535.19	-2.22598	68.1541	1
	High	NYSPYYNTIDDLK	1	1	1	55956899		0	8.39552e+06	0.001	0.03188	21.32	0.657104	2	1605.74	-0.418536	56.6173	0
	Medium	LASYLDK	3	8	5	55956899;4557701;24430192;195972866;15431310		0	2.46437e+08	0.014	0.1547	31.72	0.0252703	1	809.44	0.0721455	26.416	0
	Medium	IGLGGRGGSGGSYGR	1	1	1	55956899		0	4.55295e+06	0.016	0.2057	18.35	0.896315	2	1350.68	-2.66375	21.8628	1
	Medium	mTLDDFR	2	1	1	55956899	M1(Oxidation)	0	1.44542e+07	0.016	0.1944	17.75	0.695864	1	913.407	-1.33536	33.1193	0
	Medium	IKFEmEQNLR	1	1	1	55956899	M5(Oxidation)	0	30703281	0.017	0.2121	16.75	1.33678	2	1323.67	-0.892958	31.4478	1
	Medium	FEMEQNLR	1	1	1	55956899		0	90476138	0.032	0.3412	19.34	0.617569	2	1066.5	-2.70621	38.2957	0
47132620	keratin, type II cytoskeletal 2 epidermal [Homo sapiens]	4493.11	72.93	2	38	48	176	1.11828e+09	639	65.3932	8.00146
	A4	Sequence	# PSMs	# Proteins	# Protein Groups	Protein Group Accessions	Modifications	ΔCn	Area	q-Value	PEP	IonScore	Exp Value	Charge	MH+ [Da]	ΔM [ppm]	RT [min]	# Missed Cleavages
	High	GGGFGGGSSFGGGSGFSGGGFGGGGFGGGR	4	1	1	47132620		0	2.7908e+07	0	3.61224e-19	114.11	5.21092e-10	3	2399.02	-1.47248	63.7475	0
	High	TSQNSELNNMQDLVEDYK	1	1	1	47132620		0	3.44135e+07	0	8.758e-11	112.34	7.36016e-10	2	2127.95	1.15551	65.8264	0
	High	TSQNSELNNmQDLVEDYK	2	1	1	47132620	M10(Oxidation)	0	6.39666e+06	0	2.105e-11	106.93	2.42409e-09	2	2143.94	-1.26404	45.0619	0
	High	SISISVAGGGGGFGAAGGFGGR	21	1	1	47132620		0	2.84637e+07	0	1.038e-09	104.68	2.78113e-09	2	1838.91	0.246499	70.7758	0
	High	GSSSGGGYSSGSSSYGSGGR	1	1	1	47132620		0	4.29561e+07	0	4.443e-09	102.87	4.01514e-09	2	1740.7	-1.83324	15.2817	0
	High	GGSGGGGSISGGGYGSGGGSGGR	7	1	1	47132620		0	1.38917e+07	0	3.714e-10	92.85	4.843e-08	2	1741.75	-1.03322	16.9058	0
	High	GFSSGSAVVSGGSR	3	1	1	47132620		0	2.45889e+08	0	3.958e-08	88.88	8.80053e-08	2	1254.61	-1.38122	25.71	0
	High	NVQDAIADAEQR	4	1	1	47132620		0	3.06128e+08	0	6.236e-08	85.45	2.06271e-07	2	1329.64	1.32335	40.9463	0
	High	LNDLEEALQQAK	1	1	1	47132620		0	1.60647e+08	0	3.911e-09	82.07	3.67865e-07	2	1371.71	0.691575	57.5142	0
	High	HGGGGGGFGGGGFGSR	6	1	1	47132620		0	1.45013e+08	0	1.694e-09	79.8	7.09953e-07	2	1320.58	-0.815241	25.3976	0
	High	TSQNSELNNMQDLVEDYKK	4	1	1	47132620		0	2.40395e+08	0	3.055e-05	79.36	1.61128e-06	2	2256.04	-1.50697	60.9016	1
	High	NKLNDLEEALQQAK	3	1	1	47132620		0	4.72901e+07	0	7.271e-07	77.37	1.10763e-06	2	1613.85	-1.58128	59.995	1
	High	GGSISGGGYGSGGGK	3	1	1	47132620		0	1.09459e+08	0	5.401e-06	74.56	2.2589e-06	1	1197.55	-1.59816	14.6071	0
	High	FLEQQNQVLQTK	5	3	3	47132620;119395750;194018511		0	1205523640	0	4.788e-06	74.24	2.01913e-06	2	1475.78	-1.98205	39.7386	0
	High	GGSSSGGGYGSGGGGSSSVK	1	1	1	47132620		0	1.45333e+07	0	1.59e-10	71.18	6.22619e-06	2	1588.68	-1.34658	12.1187	0
	High	YEELQVTVGR	9	1	1	47132620		0	3.71237e+08	0	7.93e-06	69.84	5.85685e-06	2	1193.61	-2.03268	42.4779	0
	High	LALDVEIATYR	9	9	4	47132620;119703753;5031839;119395754		0	2.42351e+07	0	2.797e-07	69.8	4.20946e-06	2	1263.69	0.388161	63.9667	0
	High	VDLLNQEIEFLK	1	1	1	47132620		0	536910056	0	7.249e-08	66.39	8.84017e-06	2	1460.8	1.43212	72.9168	0
	High	TAAENDFVTLK	4	1	1	47132620		0	2.33185e+08	0	0.0001208	64.47	2.39373e-05	2	1208.61	-1.84369	44.5232	0
	High	SKEEAEALYHSK	5	1	1	47132620		0	1.49987e+08	0	3.233e-06	63.86	2.83488e-05	2	1391.68	-0.934622	17.1145	1
	High	TSQNSELNNmQDLVEDYKK	3	1	1	47132620	M10(Oxidation)	0	1.97466e+07	0	9.665e-06	63.39	5.97646e-05	2	2272.03	-3.98629	39.6991	1
	High	TAAENDFVTLKK	3	1	1	47132620		0	184382629	0	2.399e-06	58.5	7.098e-05	2	1336.71	-2.21442	34.9507	1
	High	NKLNDLEEALQQAKEDLAR	1	1	1	47132620		0	2.94151e+07	0	3.595e-08	56.02	0.000151146	3	2198.14	-0.107335	72.6702	2
	High	KDVDNAYMIK	1	1	1	47132620		0	1.3008e+07	0	0.0001816	53.57	0.000290317	2	1196.6	-0.384023	27.6391	1
	High	AQYEEIAQR	6	6	4	47132620;119703753;5031839;331999954		0	4.90564e+08	0	0.000966	48.15	0.000758654	2	1107.54	-0.492354	24.0632	0
	High	NLDLDSIIAEVK	2	7	4	47132620;119703753;5031839;119395754		0	5.43869e+06	0	0.001555	47.13	0.000820075	2	1329.73	-0.0688509	73.8507	0
	High	FASFIDKVR	1	19	6	47132620;226246665;119703753;5031839;119395754;194018511		0	1.33424e+07	0	0.001539	45.67	0.000798151	2	1082.6	-2.32029	46.227	1
	High	LQGEIAHVK	4	1	1	47132620		0	1.52847e+08	0	8.843e-05	44.34	0.00103076	2	994.566	-1.91302	18.1199	0
	High	LLRDYQELMNVK	2	4	1	47132620		0	1.78166e+07	0	8.291e-05	43.63	0.00218489	2	1521.81	-1.3278	55.3521	1
	High	VLYDAEISQIHQSVTDTNVILSMDNSR	5	1	1	47132620		0	4.40208e+07	0	1.773e-06	41.43	0.0077053	3	3048.5	0.656305	71.5537	0
	High	GEHALKDAR	1	1	1	47132620		0	3.8338e+06	0	0.001453	40.34	0.00349998	2	996.522	-0.21282	9.2385	1
	High	LALDVEIATYRK	2	9	4	47132620;119703753;5031839;119395754		0	6.46437e+06	0	0.0006557	32.84	0.0140399	2	1391.79	-0.787256	55.2181	1
	High	DVDNAYmIK	8	1	1	47132620	M7(Oxidation)	0	6.07465e+07	0	0.00074	31.64	0.0367422	2	1084.5	-2.48912	35.3975	0
	High	KYEDEINKR	3	3	1	47132620		0	1.32669e+08	0	0.0004682	26.94	0.121887	2	1194.61	-0.915955	13.4215	2
	High	VLYDAEISQIHQSVTDTNVILSmDNSR	1	1	1	47132620	M23(Oxidation)	0	3.95126e+07	0	0.000413	19.88	1.20381	3	3064.49	-1.1135	68.3157	0
	High	mSGDLSSNVTVSVTSSTISSNVASK	3	1	1	47132620	M1(Oxidation)	0	1.03854e+06	0	0.0006588	15.23	3.9394	3	2474.16	-12.8417	54.7527	0
	High	IEISELNR	3	2	2	47132620;119395750		0	1.61241e+09	0.001	0.004619	51.81	0.000314426	2	973.53	-1.35121	39.5925	0
	High	YLDGLTAER	4	1	1	47132620		0	4.07223e+08	0.001	0.002022	48.28	0.000792004	2	1037.52	-2.77418	39.9785	0
	High	AAFGGSGGR	1	1	1	47132620		0	2.12932e+07	0.001	0.003161	48.16	0.000678239	2	779.379	-0.819225	12.5847	0
	High	DYQELMNVK	3	4	1	47132620		0	126704082	0.001	0.008313	42.69	0.00393206	1	1139.54	-2.37439	47.1095	0
	High	VDPEIQNVK	3	1	1	47132620		0	333779755	0.001	0.02531	40.19	0.00319224	2	1041.56	-0.945841	25.1572	0
	High	DYQELmNVK	2	4	1	47132620	M6(Oxidation)	0	7.14089e+07	0.001	0.003268	39.95	0.00607453	1	1155.53	-0.898868	31.3414	0
	High	DVDNAYMIK	3	1	1	47132620		0	164405447	0.001	0.03845	39.06	0.00900819	1	1068.5	-1.38921	38.2179	0
	High	LQGEIAHVKK	1	1	1	47132620		0	1.03384e+07	0.001	0.00342	38.72	0.00219542	2	1122.66	-3.16202	13.7653	1
	High	KDVDNAYmIK	1	1	1	47132620	M8(Oxidation)	0	4.4509e+06	0.001	0.0027	38.31	0.00887637	2	1212.59	1.19714	20.8523	1
	High	SLVGLGGTK	2	1	1	47132620		0	134001185	0.001	0.02813	37.11	0.00734373	1	831.492	-1.3478	32.2748	0
	High	KYEDEINK	1	3	1	47132620		0	1.28707e+07	0.001	0.005057	29.22	0.067556	2	1038.51	-1.71481	14.0906	1
	High	LLEGEECR	1	11	5	47132620;119703753;5031839;119395754;89357932		0	13323159	0.001	0.01913	26.71	0.0940673	2	948.444	-1.43484	23.9812	0
	High	YEDEINKR	3	12	6	47132620;119395750;119703753;5031839;119395754;194018511		0	1.99497e+08	0.001	0.0167	26.35	0.142636	2	1066.51	-2.1712	13.8524	1
	High	LLRDYQELmNVK	1	4	1	47132620	M9(Oxidation)	0	2.73053e+06	0.001	0.004991	24.78	0.199263	2	1537.8	-2.05569	42.8137	1
	High	NVQDAIADAEQRGEHALK	1	1	1	47132620		0	9.89693e+06	0.001	0.005	13.1	4.097	4	1964.98	-0.126775	57.447	1
	High	EIKIEISELNR	1	1	1	47132620		0	4.47783e+06	0.001	0.03443	12.94	1.87003	3	1343.75	-1.64073	52.1211	1
	High	NVQDAIADAEQRGEHALKDAR	1	1	1	47132620		0	1.80042e+07	0.001	0.009307	12.79	5.02609	3	2307.14	-0.246931	61.9494	2
	High	RTAAENDFVTLKK	1	1	1	47132620		0	821960	0.007	0.1036	10.85	3.54798	3	1492.81	-1.71589	29.6333	2
	Medium	FASFIDK	3	20	7	47132620;226246665;119703753;5031839;119395754;194018511;331999954		0	9.59022e+07	0.013	0.147	30.41	0.0287988	2	827.428	-2.24336	43.0233	0
195972866	keratin, type I cytoskeletal 10 [Homo sapiens]	2913.15	47.77	15	28	35	143	9.23939e+08	584	58.7656	5.21143
	A4	Sequence	# PSMs	# Proteins	# Protein Groups	Protein Group Accessions	Modifications	ΔCn	Area	q-Value	PEP	IonScore	Exp Value	Charge	MH+ [Da]	ΔM [ppm]	RT [min]	# Missed Cleavages
	High	ELTTEIDNNIEQISSYK	7	1	1	195972866		0	2.94819e+08	0	4.704e-13	117.27	1.80937e-10	2	1996.97	-0.0132379	66.3412	0
	High	GSLGGGFSSGGFSGGSFSR	11	1	1	195972866		0	2.0318e+08	0	2.967e-09	114.94	3.59102e-10	2	1707.77	-1.12429	55.5884	0
	High	NVQALEIELQSQLALK	3	1	1	195972866		0	1.79344e+07	0	1.016e-09	108.19	2.76862e-10	2	1797.01	-0.24665	73.0029	0
	High	SKELTTEIDNNIEQISSYK	4	1	1	195972866		0	1.37387e+08	0	6.103e-14	99.53	1.08309e-08	2	2212.1	0.739421	63.9554	1
	High	QSLEASLAETEGR	9	1	1	195972866		0	6.46842e+08	0	6.17e-10	87.37	1.31285e-07	2	1390.68	-0.509046	46.3067	0
	High	ALEESNYELEGK	7	1	1	195972866		0	1.31188e+09	0	8.441e-06	81.67	5.30319e-07	2	1381.65	-1.13434	35.6269	0
	High	AETECQNTEYQQLLDIK	1	1	1	195972866		0	866666	0	3.306e-10	74.12	4.38569e-06	2	2025.94	-0.674797	66.3109	0
	High	QSVEADINGLR	5	4	2	195972866;131412228		0	1.32613e+08	0	3.228e-06	65.31	1.60471e-05	2	1201.62	-1.39411	45.7578	0
	High	SQYEQLAEQNR	3	1	1	195972866		0	542562738	0	5.474e-05	65.12	2.06868e-05	2	1365.64	-1.01363	26.9379	0
	High	ADLEmQIESLTEELAYLK	1	1	1	195972866	M5(Oxidation)	0	3.02214e+07	0	3.535e-08	63.85	4.13746e-05	2	2112.04	-0.453219	73.3798	0
	High	VLDELTLTK	2	1	1	195972866		0	8.05474e+08	0	8.588e-05	63.84	1.3486e-05	2	1031.6	-0.272626	47.8869	0
	High	KDAEAWFNEK	2	2	1	195972866		0	3.11555e+07	0	7.526e-06	61.77	3.81202e-05	2	1237.58	-3.02123	39.3679	1
	High	VTMQNLNDR	5	7	3	24430192;195972866;15431310		0	5.5326e+08	0	4.051e-05	61.3	4.28848e-05	2	1090.53	-0.866005	25.318	0
	High	SLLEGEGSSGGGGR	4	1	1	195972866		0	6.54467e+08	0	7.885e-06	60.76	5.41452e-05	2	1262.6	-0.576712	24.0649	0
	High	IRLENEIQTYR	3	1	1	195972866		0	4.6059e+08	0	6.126e-06	60.64	4.47023e-05	2	1434.77	-1.7408	43.0934	1
	High	LENEIQTYR	4	1	1	195972866		0	6.04254e+08	0	9.257e-05	55.92	0.000161191	2	1165.58	-0.982801	31.0287	0
	High	NHEEEMKDLR	3	1	1	195972866		0	2.49679e+08	0	0.001342	49.88	0.000744284	2	1300.59	-1.55785	15.8752	1
	High	YENEVALR	3	1	1	195972866		0	2.65646e+08	0	0.0004202	48.24	0.000847322	2	993.499	-0.833613	27.2458	0
	High	LASYLDKVR	2	7	4	4557701;24430192;195972866;15431310		0	40837197	0	0.0002922	48.23	0.000359251	2	1064.61	-2.06431	34.6184	1
	High	VTmQNLNDR	16	7	3	24430192;195972866;15431310	M3(Oxidation)	0	1.101e+08	0	0.0005416	47.87	0.000924307	2	1106.52	-1.77395	13.4293	0
	High	NVSTGDVNVEmNAAPGVDLTQLLNNmR	1	1	1	195972866	M11(Oxidation); M26(Oxidation)	0	73271263	0	2.256e-06	46.61	0.00320752	3	2904.38	0.095875	69.3422	0
	High	LKYENEVALR	6	1	1	195972866		0	5.38022e+08	0	5.729e-05	46.41	0.000852528	2	1234.68	-1.03616	35.6251	1
	High	ELTTEIDNNIEQISSYKSEITELRR	1	1	1	195972866		0	6.36895e+06	0	1.683e-07	44.23	0.00305456	3	2981.51	0.126005	69.834	2
	High	DAEAWFNEK	7	4	1	195972866		0	5.77991e+08	0	0.0003276	38.57	0.00694281	1	1109.49	-0.772985	48.9622	0
	High	VTMQNLNDRLASYLDKVR	1	3	3	24430192;195972866;15431310		0	1.08181e+07	0	0.0002288	38.4	0.00795715	3	2136.12	-0.976287	68.0832	2
	High	AETEcQNTEYQQLLDIK	1	1	1	195972866	C5(DeStreak)	0	0	0	1.181e-05	38.27	0.0191308	2	2101.94	0.804338	63.6799	0
	High	NVSTGDVNVEMNAAPGVDLTQLLNNmR	1	1	1	195972866	M26(Oxidation)	0	4.85218e+07	0	0.0001998	34.52	0.0466555	3	2888.39	-0.501875	72.8199	0
	High	ELTTEIDNNIEQISSYKSEITELR	1	1	1	195972866		0	1.12163e+06	0	7.038e-06	27.24	0.187855	3	2825.41	0.0843632	72.6182	1
	High	NHEEEmKDLR	1	1	1	195972866	M6(Oxidation)	0	2.77586e+07	0.001	0.01769	42.35	0.00396994	2	1316.59	0.0054072	10.0545	1
	High	SQYEQLAEQNRK	3	1	1	195972866		0	3.73899e+08	0.001	0.009276	40.81	0.00645209	2	1493.73	-1.25312	21.6522	1
	High	HGNSHQGEPR	2	1	1	195972866		0	2.06522e+06	0.001	0.002494	36.94	0.0108434	2	1118.51	-1.0169	6.73405	0
	High	LAADDFR	4	18	5	4557701;24430192;195972866;15431310;131412228		0	6.43959e+08	0.001	0.03092	24.59	0.127546	2	807.398	-2.05044	24.736	0
	High	KNHEEEMKDLR	2	1	1	195972866		0	2.62894e+07	0.001	0.003982	23.75	0.320278	2	1428.69	-1.93033	14.3243	2
	High	QSVEADINGLRR	2	3	2	195972866;131412228		0	216068023	0.001	0.0129	20.9	0.412918	3	1357.72	-1.74947	41.2546	1
	High	KNHEEEmKDLR	1	1	1	195972866	M7(Oxidation)	0	5.13003e+06	0.001	0.01433	20.14	0.780916	3	1444.68	-0.996724	9.31538	2
	High	IKEWYEK	5	1	1	195972866		0	3.85521e+08	0.002	0.04863	31.33	0.0386509	2	995.518	-1.76833	27.8607	1
	High	SEITELRR	3	1	1	195972866		0	5.03202e+08	0.002	0.05815	27.31	0.0892675	2	1003.55	-2.72004	22.0965	1
	High	SEITELR	2	1	1	195972866		0	2.87248e+08	0.006	0.09205	19.67	0.511421	2	847.452	-0.0700976	27.6543	0
	Medium	LASYLDK	3	8	5	55956899;4557701;24430192;195972866;15431310		0	2.46437e+08	0.014	0.1547	31.72	0.0252703	1	809.44	0.0721455	26.416	0
	Medium	RVLDELTLTK	1	1	1	195972866		0	4.33451e+07	0.038	0.3677	9.71	2.95594	2	1187.7	-2.63926	44.9842	1
15431310	keratin, type I cytoskeletal 14 [Homo sapiens]	1314.93	56.78	13	11	30	87	4.81219e+08	472	51.5894	5.16064
	A4	Sequence	# PSMs	# Proteins	# Protein Groups	Protein Group Accessions	Modifications	ΔCn	Area	q-Value	PEP	IonScore	Exp Value	Charge	MH+ [Da]	ΔM [ppm]	RT [min]	# Missed Cleavages
	High	ILTATVDNANVLLQIDNAR	2	1	1	15431310		0	1.83823e+07	0	5.254e-10	88.88	3.48139e-08	2	2054.13	0.79777	68.9898	0
	High	GQVGGDVNVEmDAAPGVDLSR	3	1	1	15431310	M11(Oxidation)	0	1.96875e+07	0	2.987e-12	85.83	2.98831e-07	2	2101.98	-0.360388	47.6148	0
	High	LLEGEDAHLSSSQFSSGSQSSR	2	1	1	15431310		0	5.27452e+07	0	9.85e-11	74.94	4.13609e-06	2	2309.06	-1.20586	40.6147	0
	High	GQVGGDVNVEMDAAPGVDLSR	5	1	1	15431310		0	2.23529e+07	0	1.275e-08	74.82	3.57132e-06	2	2085.98	-1.51343	55.748	0
	High	EVATNSELVQSGK	3	2	2	4557701;15431310		0	1.03726e+08	0	4.948e-07	72.44	3.67186e-06	2	1361.69	0.956824	22.8862	0
	High	VLDELTLAR	4	5	3	4557701;24430192;15431310		0	1.91043e+08	0	6.031e-05	63.34	1.80049e-05	2	1029.59	0.216114	50.3767	0
	High	VTMQNLNDR	5	7	3	24430192;195972866;15431310		0	5.5326e+08	0	4.051e-05	61.3	4.28848e-05	2	1090.53	-0.866005	25.318	0
	High	ALEEANADLEVK	8	5	3	24430192;15431310;131412228		0	1.17673e+08	0	0.0002867	58.96	7.69968e-05	2	1301.66	-1.81142	37.8461	0
	High	ASLENSLEETKGR	2	2	2	24430192;15431310		0	1.84838e+07	0	2.922e-07	55.97	0.000156184	2	1433.72	-1.06442	30.7817	1
	High	DAEEWFFTK	2	1	1	15431310		0	5.29517e+07	0	0.0007415	55.34	0.000173841	2	1172.53	-0.203779	65.5821	0
	High	TMQNLEIELQSQLSmK	2	1	1	15431310	M15(Oxidation)	0	7.06932e+06	0	0.0003849	54.75	0.000303144	2	1908.94	1.84557	69.0891	0
	High	ILNEMRDQYEKMAEK	1	2	2	4557701;15431310		0	5.83975e+06	0	1.84e-05	53.65	0.000480281	2	1897.88	-18.2777	48.2348	2
	High	TRLEQEIATYR	2	7	4	4557701;24430192;15431310;131412228		0	9.60082e+07	0	1.354e-05	52.48	0.000342352	2	1379.73	-1.04031	43.1777	1
	High	LASYLDKVR	2	7	4	4557701;24430192;195972866;15431310		0	40837197	0	0.0002922	48.23	0.000359251	2	1064.61	-2.06431	34.6184	1
	High	VTmQNLNDR	16	7	3	24430192;195972866;15431310	M3(Oxidation)	0	1.101e+08	0	0.0005416	47.87	0.000924307	2	1106.52	-1.77395	13.4293	0
	High	ASLENSLEETK	1	2	2	24430192;15431310		0	9.25554e+07	0	4.767e-05	47.5	0.00110609	2	1220.6	-1.62458	35.8481	0
	High	APSTYGGGLSVSSSR	1	1	1	15431310		0	2.03824e+07	0	6.952e-07	45.65	0.00212779	2	1425.7	-0.224801	31.831	0
	High	LEQEIATYR	2	9	4	4557701;24430192;15431310;131412228		0	4.97658e+07	0	0.0003053	43.78	0.00251695	2	1122.58	-0.52073	31.7852	0
	High	VTMQNLNDRLASYLDKVR	1	3	3	24430192;195972866;15431310		0	1.08181e+07	0	0.0002288	38.4	0.00795715	3	2136.12	-0.976287	68.0832	2
	High	NHEEEMNALR	1	2	2	4557701;15431310		0	5.49094e+07	0	0.0004344	36.73	0.0120176	2	1242.56	1.7095	20.7937	0
	High	TKYETELNLR	2	1	1	15431310		0	7.02981e+07	0	0.001373	33.2	0.0249366	2	1266.67	-2.12843	35.7659	1
	High	RLLEGEDAHLSSSQFSSGSQSSR	1	1	1	15431310		0	3.25236e+06	0	4.521e-08	29.58	0.147331	3	2465.16	-2.83715	38.5738	1
	High	TRLEQEIATYRR	1	4	3	4557701;24430192;15431310		0	2.52606e+07	0	0.0004193	28.88	0.0586918	3	1535.82	-2.60252	38.0834	2
	High	VVSTHEQVLR	1	1	1	15431310		0	3.93043e+06	0	5.132e-05	28.16	0.0463616	2	1167.65	-1.02181	19.0085	0
	High	SEISELRR	2	2	2	4557701;15431310		0	6.03589e+07	0.001	0.03177	29.71	0.0482144	2	989.536	-1.43801	20.985	1
	High	ILNEmRDQYEK	1	2	2	4557701;15431310	M5(Oxidation)	0	2.49983e+06	0.001	0.003826	29.65	0.0874729	2	1454.69	-1.48345	18.639	1
	High	LAADDFR	4	18	5	4557701;24430192;195972866;15431310;131412228		0	6.43959e+08	0.001	0.03092	24.59	0.127546	2	807.398	-2.05044	24.736	0
	High	NHEEEmNALR	1	2	2	4557701;15431310	M6(Oxidation)	0	1.06333e+07	0.001	0.02242	23.45	0.244454	2	1258.55	-1.15835	12.3474	0
	High	QRPAEIKDYSPYFK	1	1	1	15431310		0	2.0446e+07	0.001	0.004668	18	1.06743	3	1741.89	-1.86229	43.3557	1
	High	VMDVHDGK	1	1	1	15431310		0	3.5477e+06	0.002	0.05009	25.67	0.115319	2	900.424	-0.820371	11.6687	0
	High	SEISELR	2	2	2	4557701;15431310		0	1.22294e+07	0.002	0.05244	20.6	0.40674	2	833.435	-1.57918	26.274	0
	Medium	LASYLDK	3	8	5	55956899;4557701;24430192;195972866;15431310		0	2.46437e+08	0.014	0.1547	31.72	0.0252703	1	809.44	0.0721455	26.416	0
	Medium	IRDWYQR	1	3	3	4557701;24430192;15431310		0	4.07775e+07	0.025	0.3213	27.86	0.0841324	2	1036.53	-2.87192	28.8642	1
	Medium	TMQNLEIELQSQLSMK	1	1	1	15431310		0	4.34454e+06	0.026	0.3222	10.28	7.5005	3	1892.94	-0.928953	72.2458	0
119703753	keratin, type II cytoskeletal 6B [Homo sapiens]	1281.87	43.26	10	2	33	105	8.03646e+08	564	60.0303	8.00146
	A4	Sequence	# PSMs	# Proteins	# Protein Groups	Protein Group Accessions	Modifications	ΔCn	Area	q-Value	PEP	IonScore	Exp Value	Charge	MH+ [Da]	ΔM [ppm]	RT [min]	# Missed Cleavages
	High	YEELQITAGR	29	2	2	119395750;119703753		0	1370611365	0	1.016e-07	77.03	1.23548e-06	2	1179.6	-1.31125	40.8006	0
	High	LALDVEIATYR	9	9	4	47132620;119703753;5031839;119395754		0	2.42351e+07	0	2.797e-07	69.8	4.20946e-06	2	1263.69	0.388161	63.9667	0
	High	LLKEYQELMNVK	2	3	2	119703753;5031839		0	7.04306e+06	0	2.132e-07	59.3	4.92282e-05	2	1507.82	0.0504207	56.7731	1
	High	ADTLTDEINFLR	2	3	2	119703753;5031839		0	1.03294e+08	0	5.976e-05	57.23	0.000116285	2	1407.71	0.760605	68.6899	0
	High	TAAENEFVTLKK	4	4	2	119703753;5031839		0	4.22322e+07	0	1.194e-05	55.79	0.000136694	2	1350.72	-3.29444	36.1687	1
	High	NKLEGLEDALQK	2	3	2	119703753;5031839		0	4.66377e+07	0	6.016e-05	53.15	0.000235308	2	1357.73	-0.191575	48.2815	1
	High	DVDAAYMNK	2	7	4	226246665;119703753;5031839;119395754		0	2.23387e+07	0	0.0006944	48.7	0.00067583	1	1026.46	-0.540582	24.1023	0
	High	AQYEEIAQR	6	6	4	47132620;119703753;5031839;331999954		0	4.90564e+08	0	0.000966	48.15	0.000758654	2	1107.54	-0.492354	24.0632	0
	High	NLDLDSIIAEVK	2	7	4	47132620;119703753;5031839;119395754		0	5.43869e+06	0	0.001555	47.13	0.000820075	2	1329.73	-0.0688509	73.8507	0
	High	FASFIDKVR	1	19	6	47132620;226246665;119703753;5031839;119395754;194018511		0	1.33424e+07	0	0.001539	45.67	0.000798151	2	1082.6	-2.32029	46.227	1
	High	SGFSSISVSR	2	2	1	119703753		0	2.23794e+07	0	3.274e-05	43.8	0.00193844	2	1026.52	-2.10088	37.7051	0
	High	AEAESWYQTK	2	4	2	119703753;5031839		0	2.14698e+07	0	2.204e-05	43.67	0.00244836	2	1212.55	-1.83941	32.8699	0
	High	NKYEDEINKR	10	7	4	119395750;119703753;5031839;119395754		0	5.49763e+08	0	0.0003239	41.84	0.00539748	3	1308.65	-0.980037	17.5813	2
	High	SRAEAESWYQTK	2	4	2	119703753;5031839		0	1.30742e+07	0	6.265e-05	40.01	0.00829089	2	1455.68	-2.85419	28.7764	1
	High	ATGGGLSSVGGGSSTIK	1	1	1	119703753		0	1.39196e+07	0	4.522e-07	39.84	0.00653124	2	1435.74	-1.93753	29.8948	0
	High	WTLLQEQGTK	3	4	3	119703753;5031839;119395754		0	80441328	0	2.415e-05	35.87	0.0144422	2	1203.64	-0.585977	49.8257	0
	High	LALDVEIATYRK	2	9	4	47132620;119703753;5031839;119395754		0	6.46437e+06	0	0.0006557	32.84	0.0140399	2	1391.79	-0.787256	55.2181	1
	High	NTKQEIAEINR	1	3	2	119703753;5031839		0	3.27453e+06	0	0.0001127	32.69	0.0308429	3	1315.69	-3.94695	22.0259	1
	High	LEGLEDALQK	1	3	2	119703753;5031839		0	6.35077e+06	0	0.0001599	15.02	1.35668	2	1115.59	-0.815631	46.9325	0
	High	SLYGLGGSK	1	3	2	119703753;5031839		0	2.08595e+06	0.001	0.03948	27.08	0.0843283	1	881.47	-2.65845	33.6254	0
	High	LLEGEECR	1	11	5	47132620;119703753;5031839;119395754;89357932		0	13323159	0.001	0.01913	26.71	0.0940673	2	948.444	-1.43484	23.9812	0
	High	YEDEINKR	3	12	6	47132620;119395750;119703753;5031839;119395754;194018511		0	1.99497e+08	0.001	0.0167	26.35	0.142636	2	1066.51	-2.1712	13.8524	1
	High	SEIDHVKK	1	3	2	119703753;5031839		0	2.60042e+06	0.001	0.03859	25.19	0.0726459	2	955.519	-1.62075	10.1886	1
	High	NKYEDEINK	3	8	4	119395750;119703753;5031839;119395754		0	3.40954e+07	0.001	0.01363	17.86	1.80705	3	1152.55	-0.119833	17.5275	1
	High	TAAENEFVTLK	2	4	2	119703753;5031839		0	3.64452e+07	0.003	0.06007	16.06	1.65863	2	1222.63	0.0540026	45.552	0
	High	EYQELMNVK	1	5	2	119703753;5031839		0	1.72127e+07	0.005	0.07786	26.19	0.162535	2	1153.55	-1.47939	41.4053	0
	High	QNLEPLFEQYINNLR	1	4	3	119703753;5031839;119395754		0	0	0.006	0.08361	18.7	0.874802	2	1890.97	-0.98339	73.1582	0
	Medium	FASFIDK	3	20	7	47132620;226246665;119703753;5031839;119395754;194018511;331999954		0	9.59022e+07	0.013	0.147	30.41	0.0287988	2	827.428	-2.24336	43.0233	0
	Medium	aSTSTTIR	1	3	2	119703753;5031839	N-Term(Acetyl)	0	1.42096e+07	0.014	0.1539	27.19	0.0953972	2	878.456	-1.67325	19.2985	0
	Medium	QEIAEINR	1	3	2	119703753;5031839		0	1.2596e+06	0.014	0.1562	15.58	1.15105	1	972.51	-1.32414	23.0935	0
	Medium	LRSEIDHVKK	1	3	2	119703753;5031839		0	6734351	0.027	0.3253	14	0.577255	3	1224.7	-1.20837	12.1148	2
	Medium	DVDAAYmNK	1	7	4	226246665;119703753;5031839;119395754	M7(Oxidation)	0	4.39641e+06	0.034	0.3541	19.73	0.404906	2	1042.45	-2.28338	15.8012	0
	Medium	FLEQQNK	1	23	4	119703753;5031839;119395754;89357932		0	7.63567e+07	0.038	0.3667	40.93	0.00372943	2	906.467	-1.26516	15.8682	0
	Medium	GRLDSELR	1	5	3	119703753;5031839;119395754		0	82096545	0.047	0.4263	30.93	0.0469004	2	945.511	0.200815	19.9236	1
24430192	keratin, type I cytoskeletal 16 [Homo sapiens]	1110.35	53.28	13	17	30	83	4.81219e+08	473	51.2362	5.04639
	A4	Sequence	# PSMs	# Proteins	# Protein Groups	Protein Group Accessions	Modifications	ΔCn	Area	q-Value	PEP	IonScore	Exp Value	Charge	MH+ [Da]	ΔM [ppm]	RT [min]	# Missed Cleavages
	High	IIAATIENAQPILQIDNAR	2	1	1	24430192		0	5.9441e+07	0	1.579e-09	84.77	7.05197e-08	2	2064.14	-0.264803	66.4204	0
	High	GQTGGDVNVEMDAAPGVDLSR	5	1	1	24430192		0	3.3787e+07	0	2.933e-07	73.48	5.53976e-06	2	2087.96	-1.63464	52.6146	0
	High	GQTGGDVNVEmDAAPGVDLSR	1	1	1	24430192	M11(Oxidation)	0	1.49762e+07	0	2.786e-08	72.44	7.1128e-06	2	2103.96	-1.29404	44.2169	0
	High	EVASNSELVQSSR	2	1	1	24430192		0	2.63337e+07	0	4.584e-08	69.56	7.51951e-06	2	1405.69	-2.34557	22.2712	0
	High	TEELNKEVASNSELVQSSR	3	1	1	24430192		0	39243742	0	4.369e-09	67.78	1.70726e-05	2	2120.04	-3.56654	39.4034	1
	High	VLDELTLAR	4	5	3	4557701;24430192;15431310		0	1.91043e+08	0	6.031e-05	63.34	1.80049e-05	2	1029.59	0.216114	50.3767	0
	High	VTMQNLNDR	5	7	3	24430192;195972866;15431310		0	5.5326e+08	0	4.051e-05	61.3	4.28848e-05	2	1090.53	-0.866005	25.318	0
	High	ALEEANADLEVK	8	5	3	24430192;15431310;131412228		0	1.17673e+08	0	0.0002867	58.96	7.69968e-05	2	1301.66	-1.81142	37.8461	0
	High	ASLENSLEETKGR	2	2	2	24430192;15431310		0	1.84838e+07	0	2.922e-07	55.97	0.000156184	2	1433.72	-1.06442	30.7817	1
	High	TRLEQEIATYR	2	7	4	4557701;24430192;15431310;131412228		0	9.60082e+07	0	1.354e-05	52.48	0.000342352	2	1379.73	-1.04031	43.1777	1
	High	LASYLDKVR	2	7	4	4557701;24430192;195972866;15431310		0	40837197	0	0.0002922	48.23	0.000359251	2	1064.61	-2.06431	34.6184	1
	High	VTmQNLNDR	16	7	3	24430192;195972866;15431310	M3(Oxidation)	0	1.101e+08	0	0.0005416	47.87	0.000924307	2	1106.52	-1.77395	13.4293	0
	High	ASLENSLEETK	1	2	2	24430192;15431310		0	9.25554e+07	0	4.767e-05	47.5	0.00110609	2	1220.6	-1.62458	35.8481	0
	High	DQYEQMAEK	2	1	1	24430192		0	1.4825e+07	0	0.0006393	44.13	0.00195309	1	1141.49	1.89946	20.8451	0
	High	LEQEIATYR	2	9	4	4557701;24430192;15431310;131412228		0	4.97658e+07	0	0.0003053	43.78	0.00251695	2	1122.58	-0.52073	31.7852	0
	High	QTVEADVNGLR	2	1	1	24430192		0	6.53777e+06	0	0.0004574	43.53	0.00248199	2	1201.61	-3.42589	37.0124	0
	High	TKYEHELALR	1	1	1	24430192		0	3.76211e+07	0	0.0002501	39.74	0.00549427	3	1259.67	-1.58408	25.7188	1
	High	EVFTSSSSSSSR	1	1	1	24430192		0	1.51298e+07	0	0.0003342	39.57	0.00786656	2	1260.57	-1.49482	16.1794	0
	High	KNHEEEMLALR	1	1	1	24430192		0	9.72164e+06	0	1.309e-05	39.1	0.00771994	3	1369.69	-2.35928	32.6134	1
	High	VTMQNLNDRLASYLDKVR	1	3	3	24430192;195972866;15431310		0	1.08181e+07	0	0.0002288	38.4	0.00795715	3	2136.12	-0.976287	68.0832	2
	High	NHEEEMLALR	2	1	1	24430192		0	2.27173e+07	0	0.0006799	30.35	0.0628271	2	1241.59	-3.6985	38.6808	0
	High	TRLEQEIATYRR	1	4	3	4557701;24430192;15431310		0	2.52606e+07	0	0.0004193	28.88	0.0586918	3	1535.82	-2.60252	38.0834	2
	High	VLQGLEIELQSQLSmK	1	1	1	24430192	M15(Oxidation)	0	4.34683e+06	0	0.0001013	20.85	0.368365	3	1831.98	-0.951262	69.755	0
	High	DAETWFLSK	1	1	1	24430192		0	3.89462e+07	0.001	0.005001	34.51	0.0260011	2	1096.53	-0.286406	62.3755	0
	High	LAADDFR	4	18	5	4557701;24430192;195972866;15431310;131412228		0	6.43959e+08	0.001	0.03092	24.59	0.127546	2	807.398	-2.05044	24.736	0
	High	LLEGEDAHLSSQQASGQSYSSR	2	1	1	24430192		0	2.26898e+07	0.001	0.003563	21.7	0.89919	3	2350.09	-1.36795	34.1316	0
	High	ILNEMRDQYEQmAEK	1	1	1	24430192	M12(Oxidation)	0	2.16351e+06	0.001	0.03517	16.14	2.85541	2	1913.87	-2.00324	37.3391	1
	High	SEVTELRR	1	1	1	24430192		0	4.19239e+07	0.002	0.05727	26.84	0.095744	2	989.536	-1.74641	16.9469	1
	Medium	LASYLDK	3	8	5	55956899;4557701;24430192;195972866;15431310		0	2.46437e+08	0.014	0.1547	31.72	0.0252703	1	809.44	0.0721455	26.416	0
	Medium	KNHEEEmLALR	1	1	1	24430192	M7(Oxidation)	0	1.5371e+06	0.016	0.1659	18.55	0.996309	2	1385.68	-1.31751	20.6632	1
	Medium	SEVTELR	1	1	1	24430192		0	6.603e+06	0.018	0.2323	20.57	0.366586	2	833.435	-1.21301	20.6708	0
	Medium	IRDWYQR	1	3	3	4557701;24430192;15431310		0	4.07775e+07	0.025	0.3213	27.86	0.0841324	2	1036.53	-2.87192	28.8642	1
	Medium	QTVEADVNGLRR	1	1	1	24430192		0	8.56503e+06	0.033	0.3456	12.49	2.89428	3	1357.72	-2.15406	32.2032	1
119395754	keratin, type II cytoskeletal 5 [Homo sapiens]	1041.82	41.69	10	15	32	85	2.81996e+08	590	62.34	7.73779
	A4	Sequence	# PSMs	# Proteins	# Protein Groups	Protein Group Accessions	Modifications	ΔCn	Area	q-Value	PEP	IonScore	Exp Value	Charge	MH+ [Da]	ΔM [ppm]	RT [min]	# Missed Cleavages
	High	LALDVEIATYR	9	9	4	47132620;119703753;5031839;119395754		0	2.42351e+07	0	2.797e-07	69.8	4.20946e-06	2	1263.69	0.388161	63.9667	0
	High	QLDSIVGER	4	3	2	5031839;119395754		0	9.67291e+07	0	0.0009319	68.2	7.65105e-06	2	1016.53	-2.15594	34.5905	0
	High	VDALMDEINFmK	3	1	1	119395754	M11(Oxidation)	0	1.32863e+07	0	1.952e-07	65.11	2.44497e-05	2	1441.67	-3.50121	62.8929	0
	High	LAELEEALQK	2	1	1	119395754		0	6.24819e+07	0	0.0001615	59.3	4.84058e-05	2	1143.62	-0.62588	47.7419	0
	High	ISISTSGGSFR	1	1	1	119395754		0	4.14105e+07	0	1.056e-07	57.77	8.9654e-05	2	1111.57	-1.64272	40.1967	0
	High	DVDAAYMNKVELEAK	4	2	1	119395754		0	0	0	6.416e-07	55.51	0.000247166	2	1695.83	-0.388241	49.0849	1
	High	VDALMDEINFMK	1	1	1	119395754		0	2.83117e+07	0	5.223e-07	55.04	0.000253796	2	1425.67	-0.685497	71.0393	0
	High	SFSTASAITPSVSR	2	1	1	119395754		0	25715030	0	5.124e-06	54.06	0.000264054	2	1410.72	-1.68212	42.249	0
	High	DVDAAYMNK	2	7	4	226246665;119703753;5031839;119395754		0	2.23387e+07	0	0.0006944	48.7	0.00067583	1	1026.46	-0.540582	24.1023	0
	High	NLDLDSIIAEVK	2	7	4	47132620;119703753;5031839;119395754		0	5.43869e+06	0	0.001555	47.13	0.000820075	2	1329.73	-0.0688509	73.8507	0
	High	SRTEAESWYQTK	1	1	1	119395754		0	1.05574e+07	0	1.115e-06	46.68	0.00169679	2	1485.69	-1.85227	29.3281	1
	High	FASFIDKVR	1	19	6	47132620;226246665;119703753;5031839;119395754;194018511		0	1.33424e+07	0	0.001539	45.67	0.000798151	2	1082.6	-2.32029	46.227	1
	High	TEAESWYQTK	3	1	1	119395754		0	3.06421e+07	0	0.0002142	45.64	0.00156234	2	1242.56	-3.31846	33.9045	0
	High	NMQDLVEDFK	1	1	1	119395754		0	2.03411e+07	0	0.0003322	43.97	0.0026818	2	1238.57	-0.5252	63.117	0
	High	NKLAELEEALQK	1	1	1	119395754		0	4.55404e+06	0	3.064e-05	43.57	0.00178234	2	1385.76	0.0404856	58.2925	1
	High	VDALmDEINFmK	2	1	1	119395754	M5(Oxidation); M11(Oxidation)	0	1.03489e+07	0	4.133e-06	42.75	0.00405065	2	1457.66	-2.90536	53.5037	0
	High	NKYEDEINKR	10	7	4	119395750;119703753;5031839;119395754		0	5.49763e+08	0	0.0003239	41.84	0.00539748	3	1308.65	-0.980037	17.5813	2
	High	WTLLQEQGTK	3	4	3	119703753;5031839;119395754		0	80441328	0	2.415e-05	35.87	0.0144422	2	1203.64	-0.585977	49.8257	0
	High	LALDVEIATYRK	2	9	4	47132620;119703753;5031839;119395754		0	6.46437e+06	0	0.0006557	32.84	0.0140399	2	1391.79	-0.787256	55.2181	1
	High	YEELQQTAGR	2	1	1	119395754		0	8.67777e+07	0	2.753e-05	22.49	0.333673	2	1194.57	-2.64225	21.1155	0
	High	TTAENEFVMLK	2	1	1	119395754		0	1.96785e+07	0.001	0.005373	46.21	0.00152454	2	1282.63	-0.775466	54.4406	0
	High	AQYEEIANR	3	1	1	119395754		0	7.31585e+07	0.001	0.001995	45.06	0.00139726	2	1093.53	-1.25721	23.3481	0
	High	TTAENEFVmLKK	2	1	1	119395754	M9(Oxidation)	0	1.14863e+07	0.001	0.002902	42.06	0.00416941	2	1426.72	-2.60838	38.4616	1
	High	LLEGEECR	1	11	5	47132620;119703753;5031839;119395754;89357932		0	13323159	0.001	0.01913	26.71	0.0940673	2	948.444	-1.43484	23.9812	0
	High	YEDEINKR	3	12	6	47132620;119395750;119703753;5031839;119395754;194018511		0	1.99497e+08	0.001	0.0167	26.35	0.142636	2	1066.51	-2.1712	13.8524	1
	High	TEEREQIK	1	2	2	119395754;331999954		0	6.42128e+06	0.001	0.01854	25.16	0.17373	2	1032.53	-1.09431	10.1121	1
	High	EYQELmNTK	1	1	1	119395754	M6(Oxidation)	0	4.11849e+06	0.001	0.02044	20.11	0.568419	2	1171.53	-1.5027	18.7673	0
	High	NKYEDEINK	3	8	4	119395750;119703753;5031839;119395754		0	3.40954e+07	0.001	0.01363	17.86	1.80705	3	1152.55	-0.119833	17.5275	1
	High	NTKHEISEMNR	2	1	1	119395754		0	4.85951e+06	0.001	0.01294	17.02	1.56107	3	1358.65	-1.04415	13.1278	1
	High	NmQDLVEDFK	1	1	1	119395754	M2(Oxidation)	0	4.94219e+06	0.002	0.04298	17.36	1.04499	2	1254.57	-1.33035	47.403	0
	High	RQLDSIVGER	1	3	2	5031839;119395754		0	8.56786e+06	0.006	0.082	23.51	0.187398	2	1172.64	-2.63668	29.4942	1
	High	QNLEPLFEQYINNLR	1	4	3	119703753;5031839;119395754		0	0	0.006	0.08361	18.7	0.874802	2	1890.97	-0.98339	73.1582	0
	High	EYQELMNTK	1	1	1	119395754		0	7.14089e+07	0.007	0.1055	28.13	0.0934429	2	1155.53	-0.325159	31.4692	0
	Medium	TTAENEFVmLK	1	1	1	119395754	M9(Oxidation)	0	2.42685e+07	0.01	0.1222	19.07	0.904322	2	1298.63	-2.20821	46.9913	0
	Medium	FASFIDK	3	20	7	47132620;226246665;119703753;5031839;119395754;194018511;331999954		0	9.59022e+07	0.013	0.147	30.41	0.0287988	2	827.428	-2.24336	43.0233	0
	Medium	DVDAAYmNK	1	7	4	226246665;119703753;5031839;119395754	M7(Oxidation)	0	4.39641e+06	0.034	0.3541	19.73	0.404906	2	1042.45	-2.28338	15.8012	0
	Medium	FLEQQNK	1	23	4	119703753;5031839;119395754;89357932		0	7.63567e+07	0.038	0.3667	40.93	0.00372943	2	906.467	-1.26516	15.8682	0
	Medium	GRLDSELR	1	5	3	119703753;5031839;119395754		0	82096545	0.047	0.4263	30.93	0.0469004	2	945.511	0.200815	19.9236	1
5031839	keratin, type II cytoskeletal 6A [Homo sapiens]	1025.26	45.04	10	3	35	84	4.13274e+08	564	60.0083	8.00146
	A4	Sequence	# PSMs	# Proteins	# Protein Groups	Protein Group Accessions	Modifications	ΔCn	Area	q-Value	PEP	IonScore	Exp Value	Charge	MH+ [Da]	ΔM [ppm]	RT [min]	# Missed Cleavages
	High	AIGGGLSSVGGGSSTIK	2	2	1	5031839		0	3.03673e+07	0	5.2e-08	70.77	4.13321e-06	2	1447.77	-1.17159	40.0511	0
	High	LALDVEIATYR	9	9	4	47132620;119703753;5031839;119395754		0	2.42351e+07	0	2.797e-07	69.8	4.20946e-06	2	1263.69	0.388161	63.9667	0
	High	QLDSIVGER	4	3	2	5031839;119395754		0	9.67291e+07	0	0.0009319	68.2	7.65105e-06	2	1016.53	-2.15594	34.5905	0
	High	YEELQVTAGR	3	3	1	5031839		0	9.11447e+07	0	2.725e-06	66.15	1.55424e-05	2	1165.58	-3.19069	33.8156	0
	High	LLKEYQELMNVK	2	3	2	119703753;5031839		0	7.04306e+06	0	2.132e-07	59.3	4.92282e-05	2	1507.82	0.0504207	56.7731	1
	High	ADTLTDEINFLR	2	3	2	119703753;5031839		0	1.03294e+08	0	5.976e-05	57.23	0.000116285	2	1407.71	0.760605	68.6899	0
	High	TAAENEFVTLKK	4	4	2	119703753;5031839		0	4.22322e+07	0	1.194e-05	55.79	0.000136694	2	1350.72	-3.29444	36.1687	1
	High	NKLEGLEDALQK	2	3	2	119703753;5031839		0	4.66377e+07	0	6.016e-05	53.15	0.000235308	2	1357.73	-0.191575	48.2815	1
	High	DVDAAYMNK	2	7	4	226246665;119703753;5031839;119395754		0	2.23387e+07	0	0.0006944	48.7	0.00067583	1	1026.46	-0.540582	24.1023	0
	High	AQYEEIAQR	6	6	4	47132620;119703753;5031839;331999954		0	4.90564e+08	0	0.000966	48.15	0.000758654	2	1107.54	-0.492354	24.0632	0
	High	NLDLDSIIAEVK	2	7	4	47132620;119703753;5031839;119395754		0	5.43869e+06	0	0.001555	47.13	0.000820075	2	1329.73	-0.0688509	73.8507	0
	High	FASFIDKVR	1	19	6	47132620;226246665;119703753;5031839;119395754;194018511		0	1.33424e+07	0	0.001539	45.67	0.000798151	2	1082.6	-2.32029	46.227	1
	High	AEAESWYQTK	2	4	2	119703753;5031839		0	2.14698e+07	0	2.204e-05	43.67	0.00244836	2	1212.55	-1.83941	32.8699	0
	High	SGFSSVSVSR	1	1	1	5031839		0	1.62293e+07	0	0.00035	42.38	0.00228926	2	1012.5	-2.88893	29.9014	0
	High	NKYEDEINKR	10	7	4	119395750;119703753;5031839;119395754		0	5.49763e+08	0	0.0003239	41.84	0.00539748	3	1308.65	-0.980037	17.5813	2
	High	SRAEAESWYQTK	2	4	2	119703753;5031839		0	1.30742e+07	0	6.265e-05	40.01	0.00829089	2	1455.68	-2.85419	28.7764	1
	High	WTLLQEQGTK	3	4	3	119703753;5031839;119395754		0	80441328	0	2.415e-05	35.87	0.0144422	2	1203.64	-0.585977	49.8257	0
	High	LALDVEIATYRK	2	9	4	47132620;119703753;5031839;119395754		0	6.46437e+06	0	0.0006557	32.84	0.0140399	2	1391.79	-0.787256	55.2181	1
	High	NTKQEIAEINR	1	3	2	119703753;5031839		0	3.27453e+06	0	0.0001127	32.69	0.0308429	3	1315.69	-3.94695	22.0259	1
	High	LEGLEDALQK	1	3	2	119703753;5031839		0	6.35077e+06	0	0.0001599	15.02	1.35668	2	1115.59	-0.815631	46.9325	0
	High	SLYGLGGSK	1	3	2	119703753;5031839		0	2.08595e+06	0.001	0.03948	27.08	0.0843283	1	881.47	-2.65845	33.6254	0
	High	LLEGEECR	1	11	5	47132620;119703753;5031839;119395754;89357932		0	13323159	0.001	0.01913	26.71	0.0940673	2	948.444	-1.43484	23.9812	0
	High	YEDEINKR	3	12	6	47132620;119395750;119703753;5031839;119395754;194018511		0	1.99497e+08	0.001	0.0167	26.35	0.142636	2	1066.51	-2.1712	13.8524	1
	High	SEIDHVKK	1	3	2	119703753;5031839		0	2.60042e+06	0.001	0.03859	25.19	0.0726459	2	955.519	-1.62075	10.1886	1
	High	NKYEDEINK	3	8	4	119395750;119703753;5031839;119395754		0	3.40954e+07	0.001	0.01363	17.86	1.80705	3	1152.55	-0.119833	17.5275	1
	High	TAAENEFVTLK	2	4	2	119703753;5031839		0	3.64452e+07	0.003	0.06007	16.06	1.65863	2	1222.63	0.0540026	45.552	0
	High	EYQELMNVK	1	5	2	119703753;5031839		0	1.72127e+07	0.005	0.07786	26.19	0.162535	2	1153.55	-1.47939	41.4053	0
	High	RQLDSIVGER	1	3	2	5031839;119395754		0	8.56786e+06	0.006	0.082	23.51	0.187398	2	1172.64	-2.63668	29.4942	1
	High	QNLEPLFEQYINNLR	1	4	3	119703753;5031839;119395754		0	0	0.006	0.08361	18.7	0.874802	2	1890.97	-0.98339	73.1582	0
	Medium	FASFIDK	3	20	7	47132620;226246665;119703753;5031839;119395754;194018511;331999954		0	9.59022e+07	0.013	0.147	30.41	0.0287988	2	827.428	-2.24336	43.0233	0
	Medium	aSTSTTIR	1	3	2	119703753;5031839	N-Term(Acetyl)	0	1.42096e+07	0.014	0.1539	27.19	0.0953972	2	878.456	-1.67325	19.2985	0
	Medium	QEIAEINR	1	3	2	119703753;5031839		0	1.2596e+06	0.014	0.1562	15.58	1.15105	1	972.51	-1.32414	23.0935	0
	Medium	LRSEIDHVKK	1	3	2	119703753;5031839		0	6734351	0.027	0.3253	14	0.577255	3	1224.7	-1.20837	12.1148	2
	Medium	DVDAAYmNK	1	7	4	226246665;119703753;5031839;119395754	M7(Oxidation)	0	4.39641e+06	0.034	0.3541	19.73	0.404906	2	1042.45	-2.28338	15.8012	0
	Medium	FLEQQNK	1	23	4	119703753;5031839;119395754;89357932		0	7.63567e+07	0.038	0.3667	40.93	0.00372943	2	906.467	-1.26516	15.8682	0
	Medium	GRLDSELR	1	5	3	119703753;5031839;119395754		0	82096545	0.047	0.4263	30.93	0.0469004	2	945.511	0.200815	19.9236	1
5803227	14-3-3 protein theta [Homo sapiens]	604.154	42.04	2	7	14	29	9.35509e+07	245	27.7468	4.77979
	A4	Sequence	# PSMs	# Proteins	# Protein Groups	Protein Group Accessions	Modifications	ΔCn	Area	q-Value	PEP	IonScore	Exp Value	Charge	MH+ [Da]	ΔM [ppm]	RT [min]	# Missed Cleavages
	High	QTIDNSQGAYQEAFDISK	4	1	1	5803227		0	3.18708e+07	0	1.156e-09	95.96	2.91033e-08	2	2014.93	-0.162376	53.5336	0
	High	AVTEQGAELSNEER	4	1	1	5803227		0	1.63355e+08	0	6.182e-09	83.72	3.58167e-07	2	1532.72	0.488492	24.3025	0
	High	YLIANATNPESK	2	1	1	5803227		0	4.54897e+07	0	1.442e-06	65.04	1.92384e-05	2	1320.68	-1.54128	35.3889	0
	High	KQTIDNSQGAYQEAFDISK	2	1	1	5803227		0	1.26135e+07	0	5.476e-11	60.36	0.000104379	2	2143.03	-0.77892	48.3416	1
	High	KEmQPTHPIR	2	3	3	5803227;21328448;208973244	M3(Oxidation)	0	4.03105e+06	0	3.161e-05	41.42	0.00405623	3	1252.65	-0.068417	10.2577	1
	High	DSTLImQLLR	2	7	6	21464101;5803225;5803227;4507951;21328448;208973244	M6(Oxidation)	0	1.24283e+07	0	0.0007194	40.22	0.00367884	2	1205.66	0.434095	71.7056	0
	High	QTIDNSQGAYQEAFDISKK	2	1	1	5803227		0	2.02896e+07	0	0.0009601	33.48	0.0509326	2	2143.03	-1.23461	49.1479	1
	High	KQTIDNSQGAYQEAFDISKK	1	1	1	5803227		0	8.17096e+06	0	2.022e-08	27.21	0.20313	3	2271.12	-1.94995	44.1848	2
	High	VISSIEQK	3	5	4	21464101;5803227;4507951;21328448		0	6.5787e+07	0.001	0.008678	39.81	0.00470646	1	903.514	-1.17484	18.2217	0
	High	EMQPTHPIR	1	3	3	5803227;21328448;208973244		0	5.15107e+07	0.001	0.02772	38.59	0.00742975	2	1108.55	-1.67972	15.9381	0
	High	KEMQPTHPIR	1	3	3	5803227;21328448;208973244		0	2.5735e+06	0.001	0.003176	20.76	0.457086	3	1236.65	-0.652317	12.6233	1
	High	LAEQAER	1	7	6	21464101;5803225;5803227;4507951;21328448;208973244		0	3.8164e+07	0.005	0.0764	48.17	0.000495317	2	816.419	-1.92316	10.8369	0
	High	EKVESELR	1	1	1	5803227		0	3.56881e+07	0.006	0.08913	39.23	0.0058983	2	989.523	-3.47399	14.8433	1
	Medium	NLLSVAYK	1	7	6	21464101;5803225;5803227;4507951;21328448;208973244		0	1.96938e+07	0.016	0.2064	21.99	0.133755	2	907.525	0.0623368	48.1312	0
	Medium	MKGDYFR	1	2	2	5803227;21328448		0	1.04625e+07	0.028	0.3273	23.54	0.190092	2	916.434	-0.104164	22.5793	1
	Medium	mKGDYFR	1	2	2	5803227;21328448	M1(Oxidation)	0	6.94487e+06	0.034	0.3497	21.51	0.308661	2	932.428	-1.9802	17.3138	1
4557701	keratin, type I cytoskeletal 17 [Homo sapiens]	490.058	44.68	14	8	22	40	3.6048e+08	432	48.076	5.021
	A4	Sequence	# PSMs	# Proteins	# Protein Groups	Protein Group Accessions	Modifications	ΔCn	Area	q-Value	PEP	IonScore	Exp Value	Charge	MH+ [Da]	ΔM [ppm]	RT [min]	# Missed Cleavages
	High	EVATNSELVQSGK	3	2	2	4557701;15431310		0	1.03726e+08	0	4.948e-07	72.44	3.67186e-06	2	1361.69	0.956824	22.8862	0
	High	ALEEANTELEVK	1	1	1	4557701		0	1.84968e+07	0	2.207e-06	68.41	9.3377e-06	2	1345.68	-1.90748	38.4532	0
	High	VLDELTLAR	4	5	3	4557701;24430192;15431310		0	1.91043e+08	0	6.031e-05	63.34	1.80049e-05	2	1029.59	0.216114	50.3767	0
	High	GQVGGEINVEmDAAPGVDLSR	1	1	1	4557701	M11(Oxidation)	0	2.47859e+06	0	3.076e-09	61.33	8.51424e-05	2	2130.01	-0.952217	52.749	0
	High	ILNEMRDQYEKMAEK	1	2	2	4557701;15431310		0	5.83975e+06	0	1.84e-05	53.65	0.000480281	2	1897.88	-18.2777	48.2348	2
	High	TRLEQEIATYR	2	7	4	4557701;24430192;15431310;131412228		0	9.60082e+07	0	1.354e-05	52.48	0.000342352	2	1379.73	-1.04031	43.1777	1
	High	LASYLDKVR	2	7	4	4557701;24430192;195972866;15431310		0	40837197	0	0.0002922	48.23	0.000359251	2	1064.61	-2.06431	34.6184	1
	High	LEQEIATYR	2	9	4	4557701;24430192;15431310;131412228		0	4.97658e+07	0	0.0003053	43.78	0.00251695	2	1122.58	-0.52073	31.7852	0
	High	NHEEEMNALR	1	2	2	4557701;15431310		0	5.49094e+07	0	0.0004344	36.73	0.0120176	2	1242.56	1.7095	20.7937	0
	High	DAEDWFFSK	2	1	1	4557701		0	1.38979e+07	0	0.0008537	32.96	0.0268593	2	1144.49	-0.3784	66.1558	0
	High	TKFETEQALR	1	2	1	4557701		0	2.68968e+06	0	0.001133	29.04	0.0755914	3	1222.64	-3.50099	25.1154	1
	High	TRLEQEIATYRR	1	4	3	4557701;24430192;15431310		0	2.52606e+07	0	0.0004193	28.88	0.0586918	3	1535.82	-2.60252	38.0834	2
	High	ILTATVDNANILLQIDNAR	1	1	1	4557701		0	2.83558e+06	0	1.867e-05	25.48	0.0799868	3	2068.14	0.449141	71.672	0
	High	GQVGGEINVEMDAAPGVDLSR	1	1	1	4557701		0	2.02308e+07	0	0.000247	23.4	0.447261	2	2114.03	3.91084	61.2956	0
	High	SEISELRR	2	2	2	4557701;15431310		0	6.03589e+07	0.001	0.03177	29.71	0.0482144	2	989.536	-1.43801	20.985	1
	High	ILNEmRDQYEK	1	2	2	4557701;15431310	M5(Oxidation)	0	2.49983e+06	0.001	0.003826	29.65	0.0874729	2	1454.69	-1.48345	18.639	1
	High	LAADDFR	4	18	5	4557701;24430192;195972866;15431310;131412228		0	6.43959e+08	0.001	0.03092	24.59	0.127546	2	807.398	-2.05044	24.736	0
	High	NHEEEmNALR	1	2	2	4557701;15431310	M6(Oxidation)	0	1.06333e+07	0.001	0.02242	23.45	0.244454	2	1258.55	-1.15835	12.3474	0
	High	ATMQNLNDR	1	2	1	4557701		0	4.20044e+06	0.001	0.0185	23.37	0.23404	2	1062.5	-1.64602	17.9822	0
	High	SEISELR	2	2	2	4557701;15431310		0	1.22294e+07	0.002	0.05244	20.6	0.40674	2	833.435	-1.57918	26.274	0
	Medium	LASYLDK	3	8	5	55956899;4557701;24430192;195972866;15431310		0	2.46437e+08	0.014	0.1547	31.72	0.0252703	1	809.44	0.0721455	26.416	0
	Medium	DYSQYYR	1	1	1	4557701		0	1.50985e+06	0.018	0.2312	14.3	1.30966	1	994.428	1.07598	31.6085	0
	Medium	TMQALEIELQSQLSmK	1	1	1	4557701	M15(Oxidation)	0	1.22236e+06	0.018	0.2414	14.18	3.07847	3	1865.94	1.75631	71.4686	0
	Medium	IRDWYQR	1	3	3	4557701;24430192;15431310		0	4.07775e+07	0.025	0.3213	27.86	0.0841324	2	1036.53	-2.87192	28.8642	1
57864582	hornerin [Homo sapiens]	448.356	15.86	2	13	13	19	1.22954e+07	2850	282.228	10.0376
	A4	Sequence	# PSMs	# Proteins	# Protein Groups	Protein Group Accessions	Modifications	ΔCn	Area	q-Value	PEP	IonScore	Exp Value	Charge	MH+ [Da]	ΔM [ppm]	RT [min]	# Missed Cleavages
	High	GPYESGSGHSSGLGHR	1	2	1	57864582		0	1.44076e+07	0	3.402e-12	96.8	1.80724e-08	2	1584.71	-2.00144	13.1812	0
	High	SSSGSSSSYGQHGSGSR	1	2	1	57864582		0	1.75684e+06	0	3.609e-07	87.98	1.09385e-07	2	1614.67	-0.179428	9.32364	0
	High	GEQHGSSSGSSSSYGQHGSGSR	1	2	1	57864582		0	3530205	0	2.913e-11	72.95	5.44508e-06	3	2122.88	-0.155559	9.24032	0
	High	GSGSGQSPSSGQHGTGFGR	1	2	1	57864582		0	3.26953e+06	0	4.766e-07	64.64	3.60221e-05	2	1747.77	-0.769255	14.3945	0
	High	SEQHGSSSGSSSSYGQHGSGSR	1	2	1	57864582		0	1.75223e+06	0	1.14e-09	53.4	0.000517881	3	2152.89	0.129686	9.24257	0
	High	YGQQGSGSGQSPSR	1	2	1	57864582		0	4589564	0	1.491e-05	47.32	0.00132991	2	1395.62	-1.65315	10.8403	0
	High	QSLGHGQHGSGSGQSPSPSR	2	2	1	57864582		0	1.33258e+07	0	0.0001576	42.71	0.00566873	2	1947.9	-0.627895	10.6476	0
	High	GPYESGSGHSSGLGHQESR	2	2	1	57864582		0	8.37889e+06	0	1.837e-07	41.82	0.00739536	2	1928.85	0.174737	14.0371	0
	High	HGSGSGHSSSHGQHGSGSGR	4	2	1	57864582		0	3.03632e+06	0	1.768e-07	41.66	0.00751937	2	1859.79	-1.26648	6.24833	0
	High	GSGSGQSPSYGR	1	2	1	57864582		0	7.5593e+06	0	0.0001547	36.42	0.0132488	2	1139.51	0.307913	11.8233	0
	High	HGSGSGQSSSYGPYR	2	2	1	57864582		0	4.10212e+06	0	0.0002259	32.53	0.041606	2	1526.66	1.69324	16.814	0
	High	HGSGSGQSSSYGPYGSGSGWSSSR	1	1	1	57864582		0	3.16987e+06	0.001	0.01536	21.5	0.895197	3	2318.96	-2.30662	34.5415	0
	Medium	HGSGSGHSSSYGQHGSGSGWSSSSGR	1	2	1	57864582		0	9.15277e+06	0.021	0.2692	13.8	5.7653	4	2477.02	-2.40852	13.8879	0
167466173	heat shock 70 kDa protein 1A/1B [Homo sapiens]	408.894	33.7	2	17	19	31	1.28436e+08	641	70.009	5.65576
	A4	Sequence	# PSMs	# Proteins	# Protein Groups	Protein Group Accessions	Modifications	ΔCn	Area	q-Value	PEP	IonScore	Exp Value	Charge	MH+ [Da]	ΔM [ppm]	RT [min]	# Missed Cleavages
	High	NQVALNPQNTVFDAK	1	1	1	167466173		0	1.64645e+07	0	6.664e-07	50.09	0.000641076	2	1658.85	-0.191981	50.7731	0
	High	DAGVIAGLNVLR	1	2	1	167466173		0	1.70499e+07	0	3.678e-05	49.47	0.00021918	2	1197.7	0.852654	64.7857	0
	High	TTPSYVAFTDTER	1	6	2	5729877;167466173		0	1.50792e+08	0	2.396e-05	49.21	0.000938008	2	1487.7	-1.21047	47.74	0
	High	YKAEDEVQR	1	2	1	167466173		0	2.41025e+07	0	0.001149	45.83	0.00152289	2	1137.55	-2.25957	13.599	1
	High	AFYPEEISSmVLTK	1	2	1	167466173	M10(Oxidation)	0	1.93084e+06	0	3.459e-05	45.76	0.00211572	2	1630.8	-1.99894	64.4381	0
	High	AQIHDLVLVGGSTR	2	1	1	167466173		0	1.30985e+07	0	1.25e-05	44.89	0.0010087	2	1465.81	-1.85935	45.8475	0
	High	VEIIANDQGNR	3	7	3	5729877;167466173;16507237		0	1.53484e+08	0	1.998e-07	44.8	0.00200665	2	1228.63	0.495193	24.3744	0
	High	FGDPVVQSDmK	1	1	1	167466173	M10(Oxidation)	0	7.99474e+06	0	0.0002843	42.75	0.00349322	2	1238.57	-2.20472	29.1349	0
	High	ATAGDTHLGGEDFDNR	3	3	1	167466173		0	8.10317e+07	0	5.78e-05	41.73	0.00629129	3	1675.73	-1.45946	29.1834	0
	High	HWPFQVINDGDKPK	4	1	1	167466173		0	3.72241e+07	0	0.001503	37.59	0.0132813	3	1680.85	-2.14417	51.6649	0
	High	LSKEEIER	1	2	1	167466173		0	9.77529e+06	0	0.0009036	36.99	0.0103993	2	1003.54	-0.348561	15.2127	1
	High	AFYPEEISSMVLTK	1	2	1	167466173		0	6.82814e+06	0	2.851e-07	33.85	0.0325557	2	1614.81	-0.934437	71.9497	0
	High	NALESYAFNMK	1	2	1	167466173		0	2.99328e+06	0	0.0009276	28.7	0.0957764	2	1287.6	-0.318535	58.0625	0
	High	QTQIFTTYSDNQPGVLIQVYEGER	2	2	1	167466173		0	1.03734e+07	0	1.414e-05	25.05	0.358249	3	2786.37	1.3373	71.3337	0
	High	LVNHFVEEFK	2	1	1	167466173		0	6.26276e+06	0	0.001314	21.81	0.325961	2	1261.66	-0.743063	48.6785	0
	High	SAVEDEGLK	1	1	1	167466173		0	4.10272e+07	0.001	0.002031	33.6	0.0202107	2	947.467	-1.10159	18.2946	0
	High	FGDPVVQSDMK	1	1	1	167466173		0	7.91555e+06	0.001	0.00337	27.67	0.109612	2	1222.57	-2.39894	39.158	0
	High	DNNLLGR	1	3	1	167466173		0	1.01715e+07	0.001	0.03557	24.95	0.0970865	2	801.421	-0.771591	24.0706	0
	High	LLQDFFNGR	1	1	1	167466173		0	1.47353e+06	0.001	0.002278	23.37	0.247618	2	1109.57	-1.62424	61.6469	0
	High	LVNHFVEEFKR	1	1	1	167466173		0	4.62447e+06	0.002	0.0453	21.75	0.335843	3	1417.76	-2.33895	42.7508	1
	Medium	STLEPVEK	1	2	1	167466173		0	16418329	0.049	0.447	12.27	3.27888	2	902.482	-0.567132	19.0753	0
5729877	heat shock cognate 71 kDa protein isoform 1 [Homo sapiens]	376.178	35.14	3	17	20	32	1.27258e+08	646	70.8542	5.51611
	A4	Sequence	# PSMs	# Proteins	# Protein Groups	Protein Group Accessions	Modifications	ΔCn	Area	q-Value	PEP	IonScore	Exp Value	Charge	MH+ [Da]	ΔM [ppm]	RT [min]	# Missed Cleavages
	High	IINEPTAAAIAYGLDK	1	5	2	5729877;16507237		0	8.50885e+06	0	5.015e-10	82.61	2.2589e-07	2	1659.89	-1.16463	63.5431	0
	High	NQVAmNPTNTVFDAK	2	2	1	5729877	M5(Oxidation)	0	6.87271e+06	0	5.626e-05	59.1	0.000111032	2	1665.79	-2.61864	39.8093	0
	High	FDDAVVQSDmK	1	2	1	5729877	M10(Oxidation)	0	2.77617e+06	0	5.696e-05	54.91	0.000187253	2	1270.56	-3.17601	26.8335	0
	High	DAGTIAGLNVLR	1	2	1	5729877		0	1.37461e+07	0	4.806e-06	52.71	0.000212175	2	1199.67	-1.09202	59.5974	0
	High	TTPSYVAFTDTER	1	6	2	5729877;167466173		0	1.50792e+08	0	2.396e-05	49.21	0.000938008	2	1487.7	-1.21047	47.74	0
	High	STAGDTHLGGEDFDNR	3	3	1	5729877		0	7.74975e+07	0	5.635e-07	47.19	0.00158422	2	1691.72	-1.67603	28.6411	0
	High	VEIIANDQGNR	3	7	3	5729877;167466173;16507237		0	1.53484e+08	0	1.998e-07	44.8	0.00200665	2	1228.63	0.495193	24.3744	0
	High	QTQTFTTYSDNQPGVLIQVYEGER	2	2	1	5729877		0	1.70474e+07	0	1.244e-05	38.97	0.0170626	3	2774.32	-0.720192	68.0947	0
	High	MKEIAEAYLGK	2	2	1	5729877		0	5.45724e+06	0	0.0001332	35.93	0.0139633	2	1252.66	-1.62404	41.1201	1
	High	mKEIAEAYLGK	1	2	1	5729877	M1(Oxidation)	0	4.77918e+06	0	7.36e-05	35.41	0.016099	2	1268.65	-3.46483	34.1422	1
	High	NQTAEKEEFEHQQK	2	1	1	5729877		0	9.2695e+06	0	8.094e-07	34.16	0.0392149	2	1745.81	-1.03379	13.5458	1
	High	FDDAVVQSDMK	1	2	1	5729877		0	7.38391e+06	0	0.0001678	23.72	0.238636	2	1254.56	-2.50195	38.9187	0
	High	TVTNAVVTVPAYFNDSQR	1	2	1	5729877		0	1.00262e+07	0	4.206e-05	17.54	1.35584	2	1982	-0.677973	60.8896	0
	High	VQVEYKGETK	1	3	1	5729877		0	8.36148e+06	0.001	0.005662	42.21	0.00388659	2	1180.62	-1.83917	16.1831	1
	High	LSKEDIER	1	1	1	5729877		0	6.84305e+06	0.001	0.003134	41.46	0.00345102	2	989.525	-1.50018	15.9577	1
	High	FEELNADLFR	1	3	1	5729877		0	1.87512e+07	0.001	0.001859	36.17	0.0191063	2	1253.61	-1.17235	64.4028	0
	High	ARFEELNADLFR	2	3	1	5729877		0	3.43399e+06	0.001	0.006747	35.05	0.0236175	3	1480.75	-1.34884	60.9116	1
	High	SFYPEEVSSmVLTK	1	2	1	5729877	M10(Oxidation)	0	3.58257e+06	0.001	0.006781	23.85	0.351725	2	1632.78	-1.85431	59.4352	0
	High	SQIHDIVLVGGSTR	1	2	1	5729877		0	1.74333e+07	0.001	0.008166	13.71	1.55982	3	1481.8	-1.89389	42.9549	0
	High	EIAEAYLGK	1	2	1	5729877		0	6.51736e+06	0.008	0.1063	27.89	0.0796519	2	993.523	-2.07586	37.6309	0
	Medium	IINEPTAAAIAYGLDKK	1	3	1	5729877		0	1.10852e+07	0.021	0.2774	20.44	0.227268	3	1787.99	0.208859	58.8255	1
	Medium	DNNLLGK	2	3	1	5729877		0	5.53921e+06	0.045	0.4139	28.46	0.0688568	1	773.417	1.72436	20.7955	0
5803225	14-3-3 protein epsilon [Homo sapiens]	346.634	51.76	1	10	13	23	2.83243e+07	255	29.1554	4.7417
	A4	Sequence	# PSMs	# Proteins	# Protein Groups	Protein Group Accessions	Modifications	ΔCn	Area	q-Value	PEP	IonScore	Exp Value	Charge	MH+ [Da]	ΔM [ppm]	RT [min]	# Missed Cleavages
	High	AASDIAMTELPPTHPIR	5	1	1	5803225		0	6.23303e+06	0	0.0005625	59.82	6.7907e-05	2	1819.94	0.531145	50.4745	0
	High	VAGmDVELTVEER	2	1	1	5803225	M4(Oxidation)	0	9.00358e+06	0	1.345e-07	56.82	0.000160969	2	1463.7	-1.89547	41.3388	0
	High	DNLTLWTSDMQGDGEEQNK	1	1	1	5803225		0	2.67332e+06	0	1.892e-07	52.34	0.000763146	2	2180.94	-0.195528	60.6056	0
	High	DSTLImQLLR	2	7	6	21464101;5803225;5803227;4507951;21328448;208973244	M6(Oxidation)	0	1.24283e+07	0	0.0007194	40.22	0.00367884	2	1205.66	0.434095	71.7056	0
	High	IISSIEQKEENK	1	1	1	5803225		0	2.00316e+06	0	1.924e-05	24.24	0.188917	2	1417.75	-0.443063	20.4938	1
	High	VAGMDVELTVEER	1	1	1	5803225		0	1.34701e+06	0	0.0001525	14.98	2.24287	2	1447.71	-0.706956	55.4583	0
	High	mDDREDLVYQAK	2	1	1	5803225	N-Term(Acetyl); M1(Oxidation)	0	2.48344e+07	0.001	0.01774	28.36	0.128011	2	1540.69	-1.26736	35.3566	1
	High	YLAEFATGNDR	1	1	1	5803225		0	8.60737e+06	0.001	0.02429	24.44	0.235636	2	1256.59	-1.85969	41.6229	0
	High	EALQDVEDENQ	1	1	1	5803225		0	5.41768e+06	0.001	0.01123	17.77	1.1472	2	1289.55	-2.55537	30.3746	0
	High	EAAENSLVAYK	3	1	1	5803225		0	2.19745e+07	0.003	0.06258	32.57	0.0325647	2	1194.6	-2.14258	33.4543	0
	High	LAEQAER	1	7	6	21464101;5803225;5803227;4507951;21328448;208973244		0	3.8164e+07	0.005	0.0764	48.17	0.000495317	2	816.419	-1.92316	10.8369	0
	High	YLAEFATGNDRK	1	1	1	5803225		0	4.75264e+06	0.007	0.09916	9.84	7.2212	2	1384.68	-2.39241	33.3353	1
	Medium	NLLSVAYK	1	7	6	21464101;5803225;5803227;4507951;21328448;208973244		0	1.96938e+07	0.016	0.2064	21.99	0.133755	2	907.525	0.0623368	48.1312	0
	Medium	KEAAENSLVAYK	1	1	1	5803225		0	1.30683e+06	0.023	0.2877	16.77	1.27699	2	1322.69	-1.74997	27.0702	1
194018511	keratin, type II cytoskeletal 1b [Homo sapiens]	276.328	11.07	1	3	7	15	5.00307e+08	578	61.8635	5.98584
	A4	Sequence	# PSMs	# Proteins	# Protein Groups	Protein Group Accessions	Modifications	ΔCn	Area	q-Value	PEP	IonScore	Exp Value	Charge	MH+ [Da]	ΔM [ppm]	RT [min]	# Missed Cleavages
	High	FLEQQNQVLQTK	5	3	3	47132620;119395750;194018511		0	1205523640	0	4.788e-06	74.24	2.01913e-06	2	1475.78	-1.98205	39.7386	0
	High	VDTLTGEVNFLK	1	1	1	194018511		0	5.99949e+06	0	5.939e-05	49.24	0.000614085	2	1335.71	-3.21331	62.8909	0
	High	FASFIDKVR	1	19	6	47132620;226246665;119703753;5031839;119395754;194018511		0	1.33424e+07	0	0.001539	45.67	0.000798151	2	1082.6	-2.32029	46.227	1
	High	LQDLEEALQQSK	1	1	1	194018511		0	3.39958e+06	0	2.17e-05	29.19	0.0707959	2	1401.72	-2.15418	51.9166	0
	High	YEDEINKR	3	12	6	47132620;119395750;119703753;5031839;119395754;194018511		0	1.99497e+08	0.001	0.0167	26.35	0.142636	2	1066.51	-2.1712	13.8524	1
	High	QVDLLSAEQmR	1	1	1	194018511	M10(Oxidation)	0	883318	0.005	0.07124	23.1	0.299745	2	1305.64	-2.35282	42.1753	0
	Medium	FASFIDK	3	20	7	47132620;226246665;119703753;5031839;119395754;194018511;331999954		0	9.59022e+07	0.013	0.147	30.41	0.0287988	2	827.428	-2.24336	43.0233	0
131412228	keratin, type I cytoskeletal 13 isoform b [Homo sapiens]	263.259	18.81	12	4	10	27	3.3088e+08	420	45.8086	4.88135
	A4	Sequence	# PSMs	# Proteins	# Protein Groups	Protein Group Accessions	Modifications	ΔCn	Area	q-Value	PEP	IonScore	Exp Value	Charge	MH+ [Da]	ΔM [ppm]	RT [min]	# Missed Cleavages
	High	QSVEADINGLR	5	4	2	195972866;131412228		0	1.32613e+08	0	3.228e-06	65.31	1.60471e-05	2	1201.62	-1.39411	45.7578	0
	High	ALEEANADLEVK	8	5	3	24430192;15431310;131412228		0	1.17673e+08	0	0.0002867	58.96	7.69968e-05	2	1301.66	-1.81142	37.8461	0
	High	TRLEQEIATYR	2	7	4	4557701;24430192;15431310;131412228		0	9.60082e+07	0	1.354e-05	52.48	0.000342352	2	1379.73	-1.04031	43.1777	1
	High	LEQEIATYR	2	9	4	4557701;24430192;15431310;131412228		0	4.97658e+07	0	0.0003053	43.78	0.00251695	2	1122.58	-0.52073	31.7852	0
	High	ILTATIENNR	1	2	1	131412228		0	4.87837e+06	0	2.916e-05	33.24	0.0208666	2	1144.63	-1.37209	32.0248	0
	High	VLDELTLSK	1	2	1	131412228		0	4.96134e+06	0	0.0009447	23.56	0.158379	2	1017.58	-2.11121	45.7721	0
	High	VILEIDNAR	1	3	1	131412228		0	7.65816e+06	0.001	0.005939	28.4	0.0568781	2	1042.59	-2.48982	43.0333	0
	High	SLLEGQDAK	1	3	1	131412228		0	2.29792e+06	0.001	0.02795	24.76	0.17211	2	960.498	-1.73645	21.7081	0
	High	LAADDFR	4	18	5	4557701;24430192;195972866;15431310;131412228		0	6.43959e+08	0.001	0.03092	24.59	0.127546	2	807.398	-2.05044	24.736	0
	High	QSVEADINGLRR	2	3	2	195972866;131412228		0	216068023	0.001	0.0129	20.9	0.412918	3	1357.72	-1.74947	41.2546	1
58530840	desmoplakin isoform I [Homo sapiens]	255.286	7.84	2	21	21	23	9.79513e+06	2871	331.569	6.81494
	A4	Sequence	# PSMs	# Proteins	# Protein Groups	Protein Group Accessions	Modifications	ΔCn	Area	q-Value	PEP	IonScore	Exp Value	Charge	MH+ [Da]	ΔM [ppm]	RT [min]	# Missed Cleavages
	High	YGDGIQLTR	1	2	1	58530840		0	5.46843e+06	0	3.19e-05	68.08	6.76845e-06	2	1022.52	-2.77946	36.0469	0
	High	LLEAQIATGGIIDPK	1	2	1	58530840		0	4.69807e+06	0	1.548e-06	58.84	2.96501e-05	2	1538.88	-2.51723	60.6691	0
	High	GFFDPNTEENLTYLQLK	1	2	1	58530840		0	2.93566e+06	0	5.746e-08	53.82	0.000381135	2	2028.99	0.66638	72.3928	0
	High	YEVTSGGGGTSR	1	2	1	58530840		0	5.41887e+06	0	0.0002071	51.35	0.000444092	2	1170.54	-0.295329	14.769	0
	High	IEVLEEELR	1	2	1	58530840		0	1.03147e+07	0	0.0008197	48.94	0.000596735	2	1129.61	-2.34054	53.0304	0
	High	RVEEDIQQQK	1	1	1	58530840		0	1.61737e+06	0	0.001439	40.56	0.00528293	2	1272.65	-1.50862	13.2756	1
	High	FGDSNTVmR	1	2	1	58530840	M8(Oxidation)	0	2.26647e+06	0	0.0003736	38.6	0.00614271	2	1042.46	-0.653117	16.4201	0
	High	TmIQSPSGVILQEAADVHAR	2	2	1	58530840	M2(Oxidation)	0	6.28064e+06	0	5.54e-07	37.08	0.0157785	3	2139.08	-1.44931	60.8401	0
	High	ITNLTQQLEQASIVK	1	1	1	58530840		0	2.25291e+06	0	1.494e-07	35.71	0.0077875	2	1685.94	-1.45189	63.5983	0
	High	GIHNSIGDYR	1	2	1	58530840		0	1.59013e+06	0	0.000161	34.88	0.0167257	2	1131.55	0.165779	23.5918	0
	High	SEADSDKNATILELR	1	1	1	58530840		0	1.07452e+06	0	0.0001517	34.1	0.0297814	2	1661.84	0.662747	44.7069	1
	High	VLLQEEGTR	1	2	1	58530840		0	1.17354e+07	0	0.0005177	33.4	0.021506	2	1044.57	-2.02909	26.172	0
	High	YIELLTR	1	2	1	58530840		0	3.99038e+06	0.001	0.01422	31.83	0.0138775	2	907.523	-1.61903	49.8538	0
	High	STLEAETR	1	2	1	58530840		0	3.85629e+06	0.001	0.003022	31.13	0.0365794	2	906.451	-1.54422	14.6099	0
	High	AELIVQPELK	1	2	1	58530840		0	6.22826e+06	0.001	0.00788	27.66	0.0206532	2	1139.67	-0.919635	49.6033	0
	High	LTYEIEDEK	1	2	1	58530840		0	2.34096e+06	0.001	0.01799	21.1	0.537551	2	1139.54	-1.51975	35.6639	0
	High	ETQSQLETER	1	2	1	58530840		0	5.30248e+06	0.001	0.005188	16.84	1.25865	2	1220.57	-0.913464	16.4128	0
	High	TMIQSPSGVILQEAADVHAR	1	2	1	58530840		0	7.01172e+06	0.001	0.005052	12.01	4.37822	3	2123.09	-0.549271	63.9715	0
	High	LEDELNR	1	2	1	58530840		0	7.33525e+06	0.005	0.071	24.41	0.155221	2	888.442	-0.681396	20.7221	0
	Medium	LASLEELKR	1	2	1	58530840		0	2.0711e+06	0.011	0.1274	15.97	0.799258	2	1058.62	-1.34623	35.7386	1
	Medium	NDYDQLQK	1	2	1	58530840		0	2.45931e+06	0.022	0.2814	10.38	4.31082	2	1023.47	-1.57261	19.8734	0
	Medium	IVQLKPR	1	2	1	58530840		0	1.39856e+06	0.032	0.3392	17.96	0.0607832	2	853.56	-1.81827	18.1482	0
208973244	14-3-3 protein zeta/delta [Homo sapiens]	251.052	39.18	1	5	10	14	3.64562e+07	245	27.7277	4.79248
	A4	Sequence	# PSMs	# Proteins	# Protein Groups	Protein Group Accessions	Modifications	ΔCn	Area	q-Value	PEP	IonScore	Exp Value	Charge	MH+ [Da]	ΔM [ppm]	RT [min]	# Missed Cleavages
	High	GIVDQSQQAYQEAFEISK	1	1	1	208973244		0	1.36449e+07	0	1.514e-11	87.97	1.53284e-07	2	2040.99	-1.01628	63.9211	0
	High	SVTEQGAELSNEER	1	1	1	208973244		0	1.78192e+07	0	3.051e-07	78.88	1.16478e-06	2	1548.71	-1.98385	25.5577	0
	High	YLAEVAAGDDKK	1	1	1	208973244		0	1.07416e+07	0	2.481e-05	47.32	0.00116494	2	1279.65	-1.46347	21.808	1
	High	KEmQPTHPIR	2	3	3	5803227;21328448;208973244	M3(Oxidation)	0	4.03105e+06	0	3.161e-05	41.42	0.00405623	3	1252.65	-0.068417	10.2577	1
	High	DSTLImQLLR	2	7	6	21464101;5803225;5803227;4507951;21328448;208973244	M6(Oxidation)	0	1.24283e+07	0	0.0007194	40.22	0.00367884	2	1205.66	0.434095	71.7056	0
	High	mDKNELVQK	1	1	1	208973244	N-Term(Acetyl)	0	9.06762e+06	0	0.001392	35.85	0.0132868	2	1146.58	-1.34151	29.2707	1
	High	VVSSIEQK	1	1	1	208973244		0	1.17937e+06	0.001	0.03043	42.42	0.00274942	1	889.497	-1.71419	14.3606	0
	High	EMQPTHPIR	1	3	3	5803227;21328448;208973244		0	5.15107e+07	0.001	0.02772	38.59	0.00742975	2	1108.55	-1.67972	15.9381	0
	High	KEMQPTHPIR	1	3	3	5803227;21328448;208973244		0	2.5735e+06	0.001	0.003176	20.76	0.457086	3	1236.65	-0.652317	12.6233	1
	High	mDKNELVQK	1	1	1	208973244	N-Term(Acetyl); M1(Oxidation)	0	6.15089e+06	0.002	0.05233	15.28	1.70923	2	1162.57	-2.40915	17.3588	1
	High	LAEQAER	1	7	6	21464101;5803225;5803227;4507951;21328448;208973244		0	3.8164e+07	0.005	0.0764	48.17	0.000495317	2	816.419	-1.92316	10.8369	0
	Medium	NLLSVAYK	1	7	6	21464101;5803225;5803227;4507951;21328448;208973244		0	1.96938e+07	0.016	0.2064	21.99	0.133755	2	907.525	0.0623368	48.1312	0
331999954	keratin, type II cytoskeletal 4 [Homo sapiens]	234.74	15.96	1	3	8	21	2.19473e+08	520	56.1093	6.60986
	A4	Sequence	# PSMs	# Proteins	# Protein Groups	Protein Group Accessions	Modifications	ΔCn	Area	q-Value	PEP	IonScore	Exp Value	Charge	MH+ [Da]	ΔM [ppm]	RT [min]	# Missed Cleavages
	High	LALDIEIATYR	3	10	3	119395750;125628632;331999954		0	7.19543e+07	0	9.29e-09	70.25	3.49303e-06	2	1277.71	-0.686585	68.0794	0
	High	AQYEEIAQR	6	6	4	47132620;119703753;5031839;331999954		0	4.90564e+08	0	0.000966	48.15	0.000758654	2	1107.54	-0.492354	24.0632	0
	High	AEAEALYQTK	1	6	2	89357932;331999954		0	3.42328e+06	0	0.001182	30.84	0.0488714	2	1123.56	-2.37723	25.4221	0
	High	VLYDAELSQmQTHVSDTSVVLSMDNNR	3	1	1	331999954	M10(Oxidation)	0	1.02688e+07	0	6.152e-06	28.5	0.22304	3	3068.43	0.384963	60.5512	0
	High	VLYDAELSQMQTHVSDTSVVLSMDNNR	1	1	1	331999954		0	5.2638e+07	0	1.191e-05	27.24	0.290751	3	3052.43	-0.0591738	67.9998	0
	High	SKAEAEALYQTK	1	5	1	331999954		0	1.54725e+06	0.001	0.006524	32.52	0.0384833	2	1338.69	-2.9421	22.2421	1
	High	TEEREQIK	1	2	2	119395754;331999954		0	6.42128e+06	0.001	0.01854	25.16	0.17373	2	1032.53	-1.09431	10.1121	1
	High	VLYDAELSQmQTHVSDTSVVLSmDNNR	1	1	1	331999954	M10(Oxidation); M23(Oxidation)	0	0	0.001	0.01271	16.07	4.13396	3	3084.43	1.00259	53.7764	0
	Medium	VQFLEQQNK	1	1	1	331999954		0	2.47779e+06	0.01	0.125	13.4	2.1666	2	1133.59	-2.02218	32.2128	0
	Medium	FASFIDK	3	20	7	47132620;226246665;119703753;5031839;119395754;194018511;331999954		0	9.59022e+07	0.013	0.147	30.41	0.0287988	2	827.428	-2.24336	43.0233	0
16507237	78 kDa glucose-regulated protein precursor [Homo sapiens]	215.606	11.31	1	3	5	8	5.59557e+07	654	72.2884	5.16064
	A4	Sequence	# PSMs	# Proteins	# Protein Groups	Protein Group Accessions	Modifications	ΔCn	Area	q-Value	PEP	IonScore	Exp Value	Charge	MH+ [Da]	ΔM [ppm]	RT [min]	# Missed Cleavages
	High	IINEPTAAAIAYGLDK	1	5	2	5729877;16507237		0	8.50885e+06	0	5.015e-10	82.61	2.2589e-07	2	1659.89	-1.16463	63.5431	0
	High	ITPSYVAFTPEGER	1	1	1	16507237		0	5.87454e+06	0	2.592e-06	54.21	0.000279555	2	1566.78	-1.68628	53.3687	0
	High	LYGSAGPPPTGEEDTAEKDEL	2	1	1	16507237		0	5.30945e+06	0	1.639e-08	46.25	0.00308871	2	2175.99	-1.99832	45.4179	1
	High	VEIIANDQGNR	3	7	3	5729877;167466173;16507237		0	1.53484e+08	0	1.998e-07	44.8	0.00200665	2	1228.63	0.495193	24.3744	0
	High	TWNDPSVQQDIK	1	1	1	16507237		0	2.71676e+06	0	0.0001196	34.36	0.0287104	2	1430.69	-1.2824	41.2311	0
29788785	tubulin beta chain [Homo sapiens]	212.692	22.97	9	3	7	10	8.23476e+06	444	49.639	4.89404
	A4	Sequence	# PSMs	# Proteins	# Protein Groups	Protein Group Accessions	Modifications	ΔCn	Area	q-Value	PEP	IonScore	Exp Value	Charge	MH+ [Da]	ΔM [ppm]	RT [min]	# Missed Cleavages
	High	EVDEQmLNVQNK	1	4	2	29788785;5174735	M6(Oxidation)	0	2.8287e+06	0	3.18e-06	62.06	4.69214e-05	2	1462.68	-2.37411	25.1258	0
	High	IMNTFSVVPSPK	1	5	2	5174735;29788785		0	4.80873e+06	0	4.438e-08	60.12	4.99506e-05	2	1319.7	0.428459	54.709	0
	High	NSSYFVEWIPNNVK	1	8	2	29788785;5174735		0	6.48002e+06	0	5.768e-07	50.68	0.000693459	2	1696.83	-0.759452	69.9028	0
	High	EVDEQMLNVQNK	1	4	2	29788785;5174735		0	9.51702e+06	0	9.939e-06	43.15	0.00389759	2	1446.69	-2.70888	38.0813	0
	High	LAVNMVPFPR	1	10	2	29788785;5174735		0	2.7126e+06	0	0.0005645	42.23	0.00246845	2	1143.63	0.484415	63.0664	0
	High	AILVDLEPGTMDSVR	1	4	1	29788785		0	7.45913e+06	0	4.775e-06	39.66	0.00699147	2	1615.84	0.847017	64.8459	0
	High	ISVYYNEATGGK	2	1	1	29788785		0	7.72815e+06	0	2.507e-05	36.56	0.0145287	2	1301.64	-1.58406	36.2865	0
	High	FWEVISDEHGIDPTGTYHGDSDLQLDR	1	1	1	29788785		0	3.98693e+06	0	3.066e-05	31.11	0.142656	3	3102.41	-0.50614	65.3059	0
	High	AILVDLEPGTmDSVR	1	4	1	29788785	M11(Oxidation)	0	6.39523e+06	0	1.809e-06	30.39	0.0681471	2	1631.83	-0.309079	58.1632	0
260436922	suprabasin isoform 1 precursor [Homo sapiens]	198.25	18.31	1	3	3	4	3.59276e+06	590	60.5046	7.00537
	A4	Sequence	# PSMs	# Proteins	# Protein Groups	Protein Group Accessions	Modifications	ΔCn	Area	q-Value	PEP	IonScore	Exp Value	Charge	MH+ [Da]	ΔM [ppm]	RT [min]	# Missed Cleavages
	High	FGQGVDNAAGQAGNEAGR	1	1	1	260436922		0	2.5363e+06	0	2.639e-06	81.14	8.03357e-07	2	1718.78	-1.12122	26.7186	0
	High	FGQGVHHAAGQAGNEAGR	2	1	1	260436922		0	4.44731e+06	0	4.226e-10	70.77	8.60143e-06	2	1763.83	-1.7656	14.1346	0
	High	FGQGAHHAAGQAGNEAGR	1	1	1	260436922		0	3.79466e+06	0	8e-10	67.93	1.64527e-05	3	1735.8	-0.120407	11.8351	0
393715095	tubulin alpha-1A chain isoform 2 [Homo sapiens]	196.665	19.47	12	6	6	9	2.11692e+07	416	46.2678	5.08447
	A4	Sequence	# PSMs	# Proteins	# Protein Groups	Protein Group Accessions	Modifications	ΔCn	Area	q-Value	PEP	IonScore	Exp Value	Charge	MH+ [Da]	ΔM [ppm]	RT [min]	# Missed Cleavages
	High	TIGGGDDSFNTFFSETGAGK	2	6	1	393715095		0	1.67417e+07	0	1.413e-08	87.49	2.00874e-07	2	2007.89	-3.60053	66.9671	0
	High	AVFVDLEPTVIDEVR	2	4	1	393715095		0	2.36577e+07	0	3.643e-07	54.86	0.000163131	2	1701.91	0.322209	71.4842	0
	High	EIIDLVLDR	2	4	1	393715095		0	1.36269e+07	0	0.0002672	34.73	0.0104487	2	1085.62	-1.90832	67.4009	0
	High	VGINYQPPTVVPGGDLAK	1	10	1	393715095		0	2.31082e+07	0.001	0.005054	33.59	0.0185947	2	1824.98	-0.797219	58.2807	0
	High	DVNAAIATIK	1	6	1	393715095		0	7.24479e+06	0.001	0.03603	27.29	0.0803476	2	1015.58	-1.97995	41.9514	0
	Medium	EDAANNYAR	1	11	1	393715095		0	2.69698e+06	0.018	0.237	13.9	1.46657	2	1023.45	-1.34044	12.8203	0
198041662	pyrroline-5-carboxylate reductase 3 [Homo sapiens]	189.567	19.93	1	5	5	11	2.21437e+07	286	29.8735	8.104
	A4	Sequence	# PSMs	# Proteins	# Protein Groups	Protein Group Accessions	Modifications	ΔCn	Area	q-Value	PEP	IonScore	Exp Value	Charge	MH+ [Da]	ΔM [ppm]	RT [min]	# Missed Cleavages
	High	VEAQHILASAPTDR	3	1	1	198041662		0	2.6856e+07	0	6.815e-07	65.64	1.71516e-05	2	1507.78	-4.19451	34.0411	0
	High	MAGAIAQGLIR	2	1	1	198041662		0	1.1836e+07	0	1.726e-08	62.74	2.59935e-05	2	1100.62	-0.103626	50.4433	0
	High	IAAQTLLGTAK	1	1	1	198041662		0	2.7739e+07	0	8.189e-05	53.28	0.000101732	2	1086.65	-2.59322	43.7109	0
	High	mLLHEGQHPAQLR	3	1	1	198041662	M1(Oxidation)	0	9.48927e+06	0	6.486e-06	30.28	0.0606134	2	1545.79	-2.33446	23.0217	0
	High	MLLHEGQHPAQLR	1	1	1	198041662		0	9.03303e+06	0	0.001218	21.41	0.452815	3	1529.8	-1.46248	28.0275	0
	High	VGFVGAGR	1	1	1	198041662		0	2246876	0.004	0.06869	26.68	0.0919271	2	762.425	-1.01904	25.2091	0
119703744	desmoglein-1 preproprotein [Homo sapiens]	182.23	12.3	1	9	9	16	8.90704e+06	1049	113.676	5.03369
	A4	Sequence	# PSMs	# Proteins	# Protein Groups	Protein Group Accessions	Modifications	ΔCn	Area	q-Value	PEP	IonScore	Exp Value	Charge	MH+ [Da]	ΔM [ppm]	RT [min]	# Missed Cleavages
	High	YVmGNNPADLLAVDSR	1	1	1	119703744	M3(Oxidation)	0	5.30949e+06	0	1.733e-08	65.28	2.85069e-05	2	1750.84	-1.04764	57.1663	0
	High	YQGTILSIDDNLQR	2	1	1	119703744		0	7.80032e+06	0	1.244e-07	55.06	0.000207562	2	1635.83	0.63154	58.9376	0
	High	YVMGNNPADLLAVDSR	1	1	1	119703744		0	3.68826e+06	0	2.981e-06	54.66	0.000279055	2	1734.85	0.514887	64.387	0
	High	QEPSDSPmFIINR	3	1	1	119703744	M8(Oxidation)	0	0	0	1.647e-05	40.49	0.00703478	2	1549.73	-1.72086	47.6738	0
	High	VGDFVATDLDTGRPSTTVR	3	1	1	119703744		0	1.22667e+07	0	0.0006501	36.25	0.0215914	3	2007.01	-1.82763	48.6117	0
	High	EQYGQYALAVR	1	1	1	119703744		0	2.99136e+06	0	0.001436	30.44	0.0548515	2	1297.65	-0.901591	45.1911	0
	High	MTGFELTEGVK	1	1	1	119703744		0	2.15227e+06	0.001	0.002692	27	0.131388	2	1211.6	-0.316658	53.3243	0
	High	ISGVGIDQPPYGIFVINQK	1	1	1	119703744		0	6.65406e+06	0.001	0.005663	24.63	0.115013	2	2045.11	0.0223714	71.9589	0
	High	EMQDLGGGER	1	1	1	119703744		0	4.69126e+06	0.001	0.01058	24.6	0.184117	2	1091.48	-2.33581	19.4173	0
	High	EmQDLGGGER	1	1	1	119703744	M2(Oxidation)	0	2.77291e+06	0.001	0.01355	24.48	0.162898	2	1107.47	-2.33996	12.9787	0
	High	ALNSMGQDLERPLELR	1	1	1	119703744		0	2.08998e+06	0.001	0.01664	19.14	0.786858	2	1841.95	-0.798676	60.1509	0
89357932	keratin, type II cytoskeletal 78 [Homo sapiens]	168.306	18.85	9	7	10	10	3.26859e+07	520	56.8305	6.02393
	A4	Sequence	# PSMs	# Proteins	# Protein Groups	Protein Group Accessions	Modifications	ΔCn	Area	q-Value	PEP	IonScore	Exp Value	Charge	MH+ [Da]	ΔM [ppm]	RT [min]	# Missed Cleavages
	High	VQISQLHQEIQR	1	1	1	89357932		0	4.00126e+06	0	2.298e-06	63.49	1.82667e-05	2	1478.8	-2.41458	37.3323	0
	High	VDELEAALR	1	1	1	89357932		0	7.08896e+06	0	3.522e-06	58.07	7.37668e-05	2	1015.54	-2.33763	46.0912	0
	High	IEIDPQFQVVR	1	1	1	89357932		0	8.37791e+06	0	0.0003763	53.3	0.000222174	2	1343.73	-1.98531	59.7752	0
	High	QNASLQAAITDAEQR	1	1	1	89357932		0	1.32873e+06	0	5.636e-07	51.76	0.00050644	2	1615.8	-1.43349	53.8007	0
	High	AEAEALYQTK	1	6	2	89357932;331999954		0	3.42328e+06	0	0.001182	30.84	0.0488714	2	1123.56	-2.37723	25.4221	0
	High	TQETQEIR	1	1	1	89357932		0	4.52724e+06	0.001	0.002479	29.61	0.0555183	2	1004.5	-1.00436	13.0539	0
	High	LLEGEECR	1	11	5	47132620;119703753;5031839;119395754;89357932		0	13323159	0.001	0.01913	26.71	0.0940673	2	948.444	-1.43484	23.9812	0
	Medium	QLEQLQGER	1	1	1	89357932		0	2.75872e+06	0.021	0.2792	13.63	2.36914	2	1100.57	-1.66891	22.8434	0
	Medium	FLEQQNK	1	23	4	119703753;5031839;119395754;89357932		0	7.63567e+07	0.038	0.3667	40.93	0.00372943	2	906.467	-1.26516	15.8682	0
	Medium	DVDGVFLSK	1	1	1	89357932		0	1.92472e+06	0.04	0.3921	11.51	2.88531	2	979.509	-0.657068	46.3893	0
42544159	heat shock protein 105 kDa [Homo sapiens]	165.05	10.49	2	7	7	7	4.94605e+06	858	96.8037	5.38916
	A4	Sequence	# PSMs	# Proteins	# Protein Groups	Protein Group Accessions	Modifications	ΔCn	Area	q-Value	PEP	IonScore	Exp Value	Charge	MH+ [Da]	ΔM [ppm]	RT [min]	# Missed Cleavages
	High	LLTETEDWLYEEGEDQAK	1	1	1	42544159		0	1.99555e+06	0	7.464e-09	81.84	8.17641e-07	2	2168.99	-0.555032	66.3736	0
	High	VEDVSAVEIVGGATR	1	1	1	42544159		0	6.45237e+06	0	6.583e-08	73.18	2.53643e-06	2	1501.78	-3.0469	52.0218	0
	High	VLGTAFDPFLGGK	1	1	1	42544159		0	4.82124e+06	0	0.0002169	48.34	0.00062066	2	1321.72	1.38096	70.1217	0
	High	DISTTLNADEAVAR	1	2	1	42544159		0	3.56453e+06	0	9.45e-06	39.96	0.00701935	2	1475.73	-4.06075	46.5764	0
	High	DLLNMYIETEGK	1	1	1	42544159		0	2.28413e+06	0	2.419e-05	28.7	0.109131	2	1425.69	-1.39137	67.7323	0
	High	SLDQDPVVR	1	1	1	42544159		0	3.5038e+06	0.001	0.01766	24.14	0.143012	2	1028.54	-0.113167	26.4375	0
	High	FQEAEERPK	1	1	1	42544159		0	2.5573e+06	0.001	0.01408	20.23	0.531589	2	1133.56	-1.59763	13.5038	0
5174735	tubulin beta-4B chain [Homo sapiens]	158.893	13.48	6	1	5	6	6.93525e+06	445	49.799	4.89404
	A4	Sequence	# PSMs	# Proteins	# Protein Groups	Protein Group Accessions	Modifications	ΔCn	Area	q-Value	PEP	IonScore	Exp Value	Charge	MH+ [Da]	ΔM [ppm]	RT [min]	# Missed Cleavages
	High	EVDEQmLNVQNK	1	4	2	29788785;5174735	M6(Oxidation)	0	2.8287e+06	0	3.18e-06	62.06	4.69214e-05	2	1462.68	-2.37411	25.1258	0
	High	IMNTFSVVPSPK	1	5	2	5174735;29788785		0	4.80873e+06	0	4.438e-08	60.12	4.99506e-05	2	1319.7	0.428459	54.709	0
	High	NSSYFVEWIPNNVK	1	8	2	29788785;5174735		0	6.48002e+06	0	5.768e-07	50.68	0.000693459	2	1696.83	-0.759452	69.9028	0
	High	EVDEQMLNVQNK	1	4	2	29788785;5174735		0	9.51702e+06	0	9.939e-06	43.15	0.00389759	2	1446.69	-2.70888	38.0813	0
	High	LAVNMVPFPR	1	10	2	29788785;5174735		0	2.7126e+06	0	0.0005645	42.23	0.00246845	2	1143.63	0.484415	63.0664	0
	High	INVYYNEATGGK	1	1	1	5174735		0	2.85104e+06	0.001	0.004188	25.79	0.174262	2	1328.65	-1.48688	36.66	0
125628632	keratin, type II cytoskeletal 80 isoform K80.1 [Homo sapiens]	155.004	5.92	2	1	2	4	3.70724e+07	422	47.212	5.30029
	A4	Sequence	# PSMs	# Proteins	# Protein Groups	Protein Group Accessions	Modifications	ΔCn	Area	q-Value	PEP	IonScore	Exp Value	Charge	MH+ [Da]	ΔM [ppm]	RT [min]	# Missed Cleavages
	High	LALDIEIATYR	3	10	3	119395750;125628632;331999954		0	7.19543e+07	0	9.29e-09	70.25	3.49303e-06	2	1277.71	-0.686585	68.0794	0
	High	TAEEQGELAFQDAK	1	2	1	125628632		0	2.19057e+06	0	2.276e-05	32.53	0.0449289	2	1536.72	-1.44438	40.1316	0
4504345	hemoglobin subunit alpha [Homo sapiens]	151.202	42.96	1	5	5	14	5.82899e+07	142	15.2479	8.67529
	A4	Sequence	# PSMs	# Proteins	# Protein Groups	Protein Group Accessions	Modifications	ΔCn	Area	q-Value	PEP	IonScore	Exp Value	Charge	MH+ [Da]	ΔM [ppm]	RT [min]	# Missed Cleavages
	High	TYFPHFDLSHGSAQVK	4	1	1	4504345		0	3.12011e+07	0	8.708e-10	53.71	0.000421342	2	1833.89	-0.276068	54.1233	0
	High	VGAHAGEYGAEALER	5	1	1	4504345		0	8.29661e+07	0	4.847e-05	47.3	0.00151853	3	1529.73	-3.46645	34.0058	0
	High	FLASVSTVLTSK	1	1	1	4504345		0	2.66909e+06	0	0.0002335	37.69	0.00421284	2	1252.71	-1.7636	60.0754	0
	High	mFLSFPTTK	3	1	1	4504345	M1(Oxidation)	0	60702623	0.004	0.0665	30.13	0.0558528	2	1087.55	-0.947938	57.4008	0
	Medium	LRVDPVNFK	1	1	1	4504345		0	6537672	0.039	0.3886	23.09	0.154881	2	1087.62	-2.14095	41.7426	1
145309311	probable ubiquitin carboxyl-terminal hydrolase FAF-X isoform 4 [Homo sapiens]	142.512	7.2	3	13	13	14	8.72504e+06	2554	290.278	5.79541
	A4	Sequence	# PSMs	# Proteins	# Protein Groups	Protein Group Accessions	Modifications	ΔCn	Area	q-Value	PEP	IonScore	Exp Value	Charge	MH+ [Da]	ΔM [ppm]	RT [min]	# Missed Cleavages
	High	AQENYEGSEEVSPPQTK	1	2	1	145309311		0	6.0111e+06	0	2.161e-08	61.4	7.9362e-05	2	1892.85	-1.24308	27.5242	0
	High	FNDYFEFPR	1	3	1	145309311		0	3.73544e+06	0	3.786e-05	53.35	0.000300085	2	1234.55	-0.106433	65.5939	0
	High	VVIQSNDDIASR	1	2	1	145309311		0	1.14138e+07	0	1.805e-06	51.47	0.000418801	2	1316.68	-0.790125	28.8089	0
	High	YSHVQEVQER	1	3	1	145309311		0	3.31959e+06	0	0.000757	24.77	0.220395	2	1274.61	-0.245686	14.4832	0
	High	NHQNLLDSLEQYVK	1	2	1	145309311		0	805346	0	0.0009136	21.76	0.469432	3	1700.86	0.210808	71.245	0
	High	TGETGIEETILEGHLGVTK	1	2	1	145309311		0	1.65799e+06	0	2.221e-05	20.17	0.631298	2	1984.02	-0.39853	64.6161	0
	High	DHEDYDPQTVR	1	2	1	145309311		0	6.73176e+06	0.001	0.0254	29	0.0871806	2	1374.59	-1.24522	19.6285	0
	High	IELFVGGELIDPADDR	1	2	1	145309311		0	0	0.001	0.03614	22.78	0.392523	2	1758.9	2.33432	72.4221	0
	High	VPGQEETVK	1	2	1	145309311		0	6.33735e+06	0.001	0.01431	22.14	0.224827	2	986.513	-1.90161	14.1827	0
	High	HGNPEEEEWLTAER	2	2	1	145309311		0	3.4945e+06	0.001	0.002075	22.08	0.566169	2	1696.75	-2.63723	45.0223	0
	High	VLGGSFADQK	1	3	1	145309311		0	0	0.001	0.006344	10.56	4.39951	2	1021.53	-0.700016	30.5814	0
	High	LEGDNVNPESQLIQQSEQSESETAGSTK	1	2	1	145309311		0	8.02951e+06	0.005	0.07738	15.22	5.26364	3	3005.39	1.06264	54.0048	0
	Medium	GIPDDRDGLFDTIQR	1	3	1	145309311		0	3.33242e+06	0.032	0.3419	12.88	4.18881	2	1717.85	-1.33258	55.1488	1
21328448	14-3-3 protein beta/alpha [Homo sapiens]	132.586	30.49	2	2	9	15	5.18206e+07	246	28.0648	4.83057
	A4	Sequence	# PSMs	# Proteins	# Protein Groups	Protein Group Accessions	Modifications	ΔCn	Area	q-Value	PEP	IonScore	Exp Value	Charge	MH+ [Da]	ΔM [ppm]	RT [min]	# Missed Cleavages
	High	KEmQPTHPIR	2	3	3	5803227;21328448;208973244	M3(Oxidation)	0	4.03105e+06	0	3.161e-05	41.42	0.00405623	3	1252.65	-0.068417	10.2577	1
	High	DSTLImQLLR	2	7	6	21464101;5803225;5803227;4507951;21328448;208973244	M6(Oxidation)	0	1.24283e+07	0	0.0007194	40.22	0.00367884	2	1205.66	0.434095	71.7056	0
	High	VISSIEQK	3	5	4	21464101;5803227;4507951;21328448		0	6.5787e+07	0.001	0.008678	39.81	0.00470646	1	903.514	-1.17484	18.2217	0
	High	EMQPTHPIR	1	3	3	5803227;21328448;208973244		0	5.15107e+07	0.001	0.02772	38.59	0.00742975	2	1108.55	-1.67972	15.9381	0
	High	YLSEVASGDNK	1	1	1	21328448		0	1.99523e+06	0.001	0.008832	28.88	0.0919526	2	1182.56	-2.15336	21.4247	0
	High	KEMQPTHPIR	1	3	3	5803227;21328448;208973244		0	2.5735e+06	0.001	0.003176	20.76	0.457086	3	1236.65	-0.652317	12.6233	1
	High	LAEQAER	1	7	6	21464101;5803225;5803227;4507951;21328448;208973244		0	3.8164e+07	0.005	0.0764	48.17	0.000495317	2	816.419	-1.92316	10.8369	0
	Medium	NLLSVAYK	1	7	6	21464101;5803225;5803227;4507951;21328448;208973244		0	1.96938e+07	0.016	0.2064	21.99	0.133755	2	907.525	0.0623368	48.1312	0
	Medium	AVTEQGHELSNEER	1	1	1	21328448		0	2.16567e+06	0.025	0.3098	29.61	0.0955571	3	1598.74	-1.98371	17.0296	0
	Medium	MKGDYFR	1	2	2	5803227;21328448		0	1.04625e+07	0.028	0.3273	23.54	0.190092	2	916.434	-0.104164	22.5793	1
	Medium	mKGDYFR	1	2	2	5803227;21328448	M1(Oxidation)	0	6.94487e+06	0.034	0.3497	21.51	0.308661	2	932.428	-1.9802	17.3138	1
16751921	dermcidin preproprotein [Homo sapiens]	130.915	35.45	1	4	4	7	6.81555e+07	110	11.2768	6.53662
	A4	Sequence	# PSMs	# Proteins	# Protein Groups	Protein Group Accessions	Modifications	ΔCn	Area	q-Value	PEP	IonScore	Exp Value	Charge	MH+ [Da]	ΔM [ppm]	RT [min]	# Missed Cleavages
	High	GAVHDVKDVLDSVL	1	1	1	16751921		0	1.85727e+07	0	0.0001262	54.21	0.000185106	2	1466.78	-0.118396	71.1084	1
	High	ENAGEDPGLAR	2	1	1	16751921		0	1.18171e+08	0	0.0001436	51.71	0.000412137	2	1128.53	-0.701819	17.4207	0
	High	DAVEDLESVGK	2	1	1	16751921		0	6.53466e+07	0	0.001393	38.5	0.0084611	1	1161.56	-0.284908	47.9026	0
	High	LGKDAVEDLESVGK	2	1	1	16751921		0	2.09487e+07	0	0.0001672	33.27	0.0283293	2	1459.76	-0.576928	49.4554	1
23308577	D-3-phosphoglycerate dehydrogenase [Homo sapiens]	116.082	7.13	1	3	3	3	4.24343e+06	533	56.6144	6.7124
	A4	Sequence	# PSMs	# Proteins	# Protein Groups	Protein Group Accessions	Modifications	ΔCn	Area	q-Value	PEP	IonScore	Exp Value	Charge	MH+ [Da]	ΔM [ppm]	RT [min]	# Missed Cleavages
	High	AGTGVDNVDLEAATR	1	1	1	23308577		0	5.98642e+06	0	1.131e-07	84.58	2.65433e-07	2	1488.73	-0.677375	40.8178	0
	High	ILQDGGLQVVEK	1	1	1	23308577		0	2.52267e+06	0	1.621e-06	48.3	0.000520646	2	1298.73	-1.98799	44.235	0
	High	GGIVDEGALLR	1	1	1	23308577		0	4.2212e+06	0.001	0.02173	36.6	0.00796345	2	1099.61	-1.80166	51.7328	0
21464101	14-3-3 protein gamma [Homo sapiens]	111.118	19.03	2	1	5	8	4.1215e+07	247	28.2849	4.89404
	A4	Sequence	# PSMs	# Proteins	# Protein Groups	Protein Group Accessions	Modifications	ΔCn	Area	q-Value	PEP	IonScore	Exp Value	Charge	MH+ [Da]	ΔM [ppm]	RT [min]	# Missed Cleavages
	High	NVTELNEPLSNEER	1	1	1	21464101		0	7.40855e+06	0	2.792e-06	47.18	0.00185204	2	1643.78	-1.58038	40.2069	0
	High	DSTLImQLLR	2	7	6	21464101;5803225;5803227;4507951;21328448;208973244	M6(Oxidation)	0	1.24283e+07	0	0.0007194	40.22	0.00367884	2	1205.66	0.434095	71.7056	0
	High	VISSIEQK	3	5	4	21464101;5803227;4507951;21328448		0	6.5787e+07	0.001	0.008678	39.81	0.00470646	1	903.514	-1.17484	18.2217	0
	High	LAEQAER	1	7	6	21464101;5803225;5803227;4507951;21328448;208973244		0	3.8164e+07	0.005	0.0764	48.17	0.000495317	2	816.419	-1.92316	10.8369	0
	Medium	NLLSVAYK	1	7	6	21464101;5803225;5803227;4507951;21328448;208973244		0	1.96938e+07	0.016	0.2064	21.99	0.133755	2	907.525	0.0623368	48.1312	0
4504349	hemoglobin subunit beta [Homo sapiens]	103.339	19.73	5	2	2	2	5.39395e+06	147	15.9883	7.28369
	A4	Sequence	# PSMs	# Proteins	# Protein Groups	Protein Group Accessions	Modifications	ΔCn	Area	q-Value	PEP	IonScore	Exp Value	Charge	MH+ [Da]	ΔM [ppm]	RT [min]	# Missed Cleavages
	High	FFESFGDLSTPDAVmGNPK	1	1	1	4504349	M15(Oxidation)	0	0	0	1.39e-09	96.46	2.78927e-08	2	2074.94	0.553728	65.2372	0
	Medium	LLVVYPWTQR	1	5	1	4504349		0	5.39395e+06	0.021	0.27	30.83	0.0202379	2	1274.72	-1.41899	67.4231	0
226246665	keratin, type II cytoskeletal 72 isoform 2 [Homo sapiens]	98.1502	6.4	2	1	4	11	5.78537e+07	469	51.0918	6.45557
	A4	Sequence	# PSMs	# Proteins	# Protein Groups	Protein Group Accessions	Modifications	ΔCn	Area	q-Value	PEP	IonScore	Exp Value	Charge	MH+ [Da]	ΔM [ppm]	RT [min]	# Missed Cleavages
	High	DVDAAYMNK	2	7	4	226246665;119703753;5031839;119395754		0	2.23387e+07	0	0.0006944	48.7	0.00067583	1	1026.46	-0.540582	24.1023	0
	High	FASFIDKVR	1	19	6	47132620;226246665;119703753;5031839;119395754;194018511		0	1.33424e+07	0	0.001539	45.67	0.000798151	2	1082.6	-2.32029	46.227	1
	High	FLEQQNQVLETK	4	5	1	226246665		0	5.53202e+07	0	9.185e-06	36.92	0.0120925	2	1476.77	-2.73226	39.0044	0
	Medium	FASFIDK	3	20	7	47132620;226246665;119703753;5031839;119395754;194018511;331999954		0	9.59022e+07	0.013	0.147	30.41	0.0287988	2	827.428	-2.24336	43.0233	0
	Medium	DVDAAYmNK	1	7	4	226246665;119703753;5031839;119395754	M7(Oxidation)	0	4.39641e+06	0.034	0.3541	19.73	0.404906	2	1042.45	-2.28338	15.8012	0
4826702	desmocollin-1 isoform Dsc1b preproprotein [Homo sapiens]	97.87	6.19	2	4	4	7	9.13542e+06	840	93.776	5.52881
	A4	Sequence	# PSMs	# Proteins	# Protein Groups	Protein Group Accessions	Modifications	ΔCn	Area	q-Value	PEP	IonScore	Exp Value	Charge	MH+ [Da]	ΔM [ppm]	RT [min]	# Missed Cleavages
	High	VTATDLDEPDTLHTR	2	2	1	4826702		0	1.49141e+07	0	6.205e-05	52.04	0.000549214	2	1683.82	-1.71749	35.8759	0
	High	VQDQDLPNTPHSK	1	2	1	4826702		0	3.69194e+06	0	5.223e-05	42.45	0.00379709	2	1478.72	-2.07395	17.7123	0
	High	IEDDNDNAPYFEHR	2	2	1	4826702		0	7.64951e+06	0	3.559e-05	34.85	0.0300008	2	1734.73	-3.56578	33.9317	0
	Medium	ILQQIPDHPK	2	2	1	4826702		0	4.84269e+06	0.018	0.2307	22.63	0.185831	2	1188.67	-1.08734	28.5698	0
65301112	vinexin isoform 2 [Homo sapiens]	95.934	27.66	2	7	7	8	1.06964e+07	329	36.7195	8.71924
	A4	Sequence	# PSMs	# Proteins	# Protein Groups	Protein Group Accessions	Modifications	ΔCn	Area	q-Value	PEP	IonScore	Exp Value	Charge	MH+ [Da]	ΔM [ppm]	RT [min]	# Missed Cleavages
	High	KVNENWYEGR	1	2	1	65301112		0	3.80386e+06	0	0.0004671	42.56	0.00355792	2	1294.61	-3.33267	29.5516	1
	High	GPSHPLDLGTSSPNTSQIHWTPYR	1	2	1	65301112		0	7.24034e+06	0	7.49e-08	37.8	0.0197491	3	2648.28	-1.71298	55.7822	0
	High	aDGGSPFLGR	1	1	1	65301112	N-Term(Acetyl)	0	1.20776e+07	0	0.001463	35.36	0.0126616	2	1018.5	0.0506548	47.6635	0
	High	EVDKNWLEGEHHGR	1	2	1	65301112		0	7.98881e+06	0	0.0003141	30.63	0.0914704	3	1705.8	-2.18789	25.7396	1
	High	AMYQYRPQNEDELELR	1	2	1	65301112		0	4.47305e+06	0	1.875e-05	29.81	0.118367	2	2054.96	-0.0402751	49.4684	0
	High	GDIVYIHK	2	2	1	65301112		0	1.20227e+07	0.001	0.004875	26.77	0.110343	2	944.517	-3.57023	25.8851	0
	Medium	HPSSPSALR	1	2	1	65301112		0	3.81431e+06	0.025	0.3075	15.76	1.18661	2	951.499	-1.44627	13.5152	0
41399285	60 kDa heat shock protein, mitochondrial [Homo sapiens]	90.25	8.03	1	2	2	2		573	61.0164	5.87158
	A4	Sequence	# PSMs	# Proteins	# Protein Groups	Protein Group Accessions	Modifications	ΔCn	Area	q-Value	PEP	IonScore	Exp Value	Charge	MH+ [Da]	ΔM [ppm]	RT [min]	# Missed Cleavages
	High	TALLDAAGVASLLTTAEVVVTEIPK	1	1	1	41399285		0	0	0	1.592e-09	90.25	9.15739e-09	2	2482.4	1.1131	73.7925	0
	High	ALMLQGVDLLADAVAVTMGPK	1	1	1	41399285		0	0	0.001	0.02989	14.59	1.33454	3	2113.14	-0.384342	73.5641	0
62122917	filaggrin-2 [Homo sapiens]	89.8367	3.89	1	3	3	3	4.96594e+06	2391	247.928	8.30908
	A4	Sequence	# PSMs	# Proteins	# Protein Groups	Protein Group Accessions	Modifications	ΔCn	Area	q-Value	PEP	IonScore	Exp Value	Charge	MH+ [Da]	ΔM [ppm]	RT [min]	# Missed Cleavages
	High	SGQSSYGQHSSGSSQSSGYGQHGSR	1	1	1	62122917		0	2.23765e+06	0	1.649e-11	51.41	0.000955863	3	2500.04	-2.00719	11.9672	0
	High	FSNSSSSNEFSK	1	1	1	62122917		0	1.10151e+07	0	1.467e-05	41.42	0.00427256	2	1320.57	-0.41009	20.4007	0
	High	SGSGQSSGFGQHGSGSGQSSGFGQHESGSGK	1	1	1	62122917		0	1.64504e+06	0	0.0007134	32.34	0.0986897	3	2854.2	-1.37613	18.1732	0
4507951	14-3-3 protein eta [Homo sapiens]	89.8251	19.11	2	1	5	8	2.35282e+08	246	28.201	4.84326
	A4	Sequence	# PSMs	# Proteins	# Protein Groups	Protein Group Accessions	Modifications	ΔCn	Area	q-Value	PEP	IonScore	Exp Value	Charge	MH+ [Da]	ΔM [ppm]	RT [min]	# Missed Cleavages
	High	DSTLImQLLR	2	7	6	21464101;5803225;5803227;4507951;21328448;208973244	M6(Oxidation)	0	1.24283e+07	0	0.0007194	40.22	0.00367884	2	1205.66	0.434095	71.7056	0
	High	AVTELNEPLSNEDR	1	1	1	4507951		0	6.01894e+08	0	0.0001933	32.78	0.0444718	2	1586.76	-2.5757	39.2527	0
	High	VISSIEQK	3	5	4	21464101;5803227;4507951;21328448		0	6.5787e+07	0.001	0.008678	39.81	0.00470646	1	903.514	-1.17484	18.2217	0
	High	LAEQAER	1	7	6	21464101;5803225;5803227;4507951;21328448;208973244		0	3.8164e+07	0.005	0.0764	48.17	0.000495317	2	816.419	-1.92316	10.8369	0
	Medium	NLLSVAYK	1	7	6	21464101;5803225;5803227;4507951;21328448;208973244		0	1.96938e+07	0.016	0.2064	21.99	0.133755	2	907.525	0.0623368	48.1312	0
317108193	endophilin-A2 isoform 3 [Homo sapiens]	85.0791	7.89	4	2	2	3	6.39121e+06	304	34.4976	5.8208
	A4	Sequence	# PSMs	# Proteins	# Protein Groups	Protein Group Accessions	Modifications	ΔCn	Area	q-Value	PEP	IonScore	Exp Value	Charge	MH+ [Da]	ΔM [ppm]	RT [min]	# Missed Cleavages
	High	QAVQILDELAEK	1	3	1	317108193		0	3.13769e+06	0	6.668e-06	61.01	3.77231e-05	2	1356.74	-1.44343	63.5341	0
	High	TIEYLQPNPASR	2	3	1	317108193		0	9.64473e+06	0	5.441e-06	35.9	0.0145613	2	1388.71	-1.79895	41.1815	0
156071462	ADP/ATP translocase 3 [Homo sapiens]	83.3285	10.07	3	1	3	3	5.41098e+06	298	32.8452	9.74463
	A4	Sequence	# PSMs	# Proteins	# Protein Groups	Protein Group Accessions	Modifications	ΔCn	Area	q-Value	PEP	IonScore	Exp Value	Charge	MH+ [Da]	ΔM [ppm]	RT [min]	# Missed Cleavages
	High	DFLAGGIAAAISK	1	1	1	156071462		0	1.70214e+06	0	6.135e-08	80.3	3.21973e-07	2	1233.69	1.32214	68.4295	0
	Medium	TAVAPIER	1	4	2	156071459;156071462		0	7.66849e+06	0.012	0.1344	30.38	0.0196071	2	856.489	-0.196512	20.0961	0
	Medium	EQGVLSFWR	1	2	2	156071459;156071462		0	6.8623e+06	0.016	0.2014	12.63	3.0808	2	1121.57	-0.627319	67.2976	0
12056468	junction plakoglobin [Homo sapiens]	79.8493	9.13	1	5	5	5	5.02186e+06	745	81.6927	6.13818
	A4	Sequence	# PSMs	# Proteins	# Protein Groups	Protein Group Accessions	Modifications	ΔCn	Area	q-Value	PEP	IonScore	Exp Value	Charge	MH+ [Da]	ΔM [ppm]	RT [min]	# Missed Cleavages
	High	TMQNTSDLDTAR	1	1	1	12056468		0	3.5656e+06	0	9.197e-06	45.99	0.00183161	2	1352.61	-2.34624	21.4047	0
	High	HVAAGTQQPYTDGVR	1	1	1	12056468		0	2.6681e+06	0	1.155e-05	38.05	0.0125497	2	1599.79	1.64732	20.8295	0
	High	VSVELTNSLFK	1	1	1	12056468		0	1.95807e+06	0	0.0009332	32.01	0.0247711	2	1236.68	-2.63441	62.8007	0
	High	SAIVHLINYQDDAELATR	1	1	1	12056468		0	5.47466e+06	0	0.0001526	22.17	0.427749	3	2029.04	0.138064	59.3709	0
	High	LLNDEDPVVVTK	1	1	1	12056468		0	6.02532e+06	0.001	0.003784	37.3	0.00699214	2	1341.72	-1.25098	42.8966	0
4505821	prolactin-inducible protein precursor [Homo sapiens]	79.4904	15.07	1	2	2	2	9.10296e+06	146	16.5618	8.04541
	A4	Sequence	# PSMs	# Proteins	# Protein Groups	Protein Group Accessions	Modifications	ΔCn	Area	q-Value	PEP	IonScore	Exp Value	Charge	MH+ [Da]	ΔM [ppm]	RT [min]	# Missed Cleavages
	High	TVQIAAVVDVIR	1	1	1	4505821		0	1.38512e+07	0	1.613e-06	62.65	9.58837e-06	2	1283.76	-3.13418	67.6414	0
	High	FYTIEILKVE	1	1	1	4505821		0	4.35471e+06	0	0.0004985	43.37	0.00131864	2	1254.7	-1.76371	71.0104	1
4885165	cystatin-A [Homo sapiens]	75.4409	52.04	1	3	3	3	7.42553e+06	98	10.9997	5.50342
	A4	Sequence	# PSMs	# Proteins	# Protein Groups	Protein Group Accessions	Modifications	ΔCn	Area	q-Value	PEP	IonScore	Exp Value	Charge	MH+ [Da]	ΔM [ppm]	RT [min]	# Missed Cleavages
	High	SLPGQNEDLVLTGYQVDK	1	1	1	4885165		0	7.67799e+06	0	2.811e-07	62.89	3.90159e-05	2	1975.99	-2.44643	59.6743	0
	High	TQVVAGTNYYIK	1	1	1	4885165		0	5.85615e+06	0	0.0006396	40.21	0.00512604	2	1356.71	-1.76514	42.2533	0
	High	IPGGLSEAKPATPEIQEIVDK	1	1	1	4885165		0	8.74246e+06	0.001	0.006743	14.76	1.34848	3	2192.18	-1.28435	57.9127	0
316659409	actin, cytoplasmic 2 [Homo sapiens]	74.6283	10.4	2	2	2	2	2.68615e+06	375	41.7658	5.47803
	A4	Sequence	# PSMs	# Proteins	# Protein Groups	Protein Group Accessions	Modifications	ΔCn	Area	q-Value	PEP	IonScore	Exp Value	Charge	MH+ [Da]	ΔM [ppm]	RT [min]	# Missed Cleavages
	High	VAPEEHPVLLTEAPLNPK	1	2	1	316659409		0	3.00787e+06	0	5.408e-05	50.11	0.000342221	2	1954.06	-2.43663	53.4493	0
	High	DLYANTVLSGGTTMYPGIADR	1	2	1	316659409		0	2364436	0	5.303e-07	46.75	0.00226038	2	2215.08	6.20136	67.2888	0
5902072	serpin B3 [Homo sapiens]	71.36	4.87	1	1	1	1	1.1954e+06	390	44.5365	6.81494
	A4	Sequence	# PSMs	# Proteins	# Protein Groups	Protein Group Accessions	Modifications	ΔCn	Area	q-Value	PEP	IonScore	Exp Value	Charge	MH+ [Da]	ΔM [ppm]	RT [min]	# Missed Cleavages
	High	FYQTSVESVDFANAPEESR	1	1	1	5902072		0	1.1954e+06	0	1.234e-07	71.36	9.67297e-06	2	2175.98	0.0921862	55.6505	0
94536866	zymogen granule protein 16 homolog B precursor [Homo sapiens]	66.36	10.1	1	1	1	1	1.69048e+06	208	22.7246	7.38623
	A4	Sequence	# PSMs	# Proteins	# Protein Groups	Protein Group Accessions	Modifications	ΔCn	Area	q-Value	PEP	IonScore	Exp Value	Charge	MH+ [Da]	ΔM [ppm]	RT [min]	# Missed Cleavages
	High	LGALGGNTQEVTLQPGEYITK	1	1	1	94536866		0	1.69048e+06	0	1.15e-07	66.36	1.30978e-05	2	2189.14	-0.161	61.3672	0
53729344	plakophilin-1 isoform 1a [Homo sapiens]	66.1	3.58	2	2	2	2	1.27325e+06	726	80.4455	8.96826
	A4	Sequence	# PSMs	# Proteins	# Protein Groups	Protein Group Accessions	Modifications	ΔCn	Area	q-Value	PEP	IonScore	Exp Value	Charge	MH+ [Da]	ΔM [ppm]	RT [min]	# Missed Cleavages
	High	SPNQNVQQAAAGALR	1	2	1	53729344		0	1.87199e+06	0	8.574e-06	66.1	1.54278e-05	2	1524.78	-1.94366	37.9765	0
	Medium	LLQSGNSDVVR	1	2	1	53729344		0	674518	0.02	0.2496	11.73	3.30343	2	1187.63	-2.72824	25.8922	0
24234688	stress-70 protein, mitochondrial precursor [Homo sapiens]	65.0767	6.63	1	3	3	3	3.09108e+06	679	73.6348	6.16357
	A4	Sequence	# PSMs	# Proteins	# Protein Groups	Protein Group Accessions	Modifications	ΔCn	Area	q-Value	PEP	IonScore	Exp Value	Charge	MH+ [Da]	ΔM [ppm]	RT [min]	# Missed Cleavages
	High	VEAVNMAEGIIHDTETK	1	1	1	24234688		0	1.56032e+06	0	3.722e-07	47.15	0.00178874	2	1856.91	0.0550152	65.3359	0
	High	SDIGEVILVGGMTR	1	1	1	24234688		0	2.30232e+06	0	0.0001657	34.86	0.0201178	2	1446.76	0.556934	66.0819	0
	High	TTPSVVAFTADGER	1	1	1	24234688		0	5.4106e+06	0.001	0.003244	18.4	1.05445	2	1450.72	-0.328683	48.1561	0
6912286	caspase-14 precursor [Homo sapiens]	64.05	4.55	1	1	1	1	4.1023e+06	242	27.662	5.57959
	A4	Sequence	# PSMs	# Proteins	# Protein Groups	Protein Group Accessions	Modifications	ΔCn	Area	q-Value	PEP	IonScore	Exp Value	Charge	MH+ [Da]	ΔM [ppm]	RT [min]	# Missed Cleavages
	High	MAEAELVQEGK	1	1	1	6912286		0	4.1023e+06	0	2.895e-06	64.05	2.16256e-05	2	1204.59	-2.19048	31.4526	0
4502027	serum albumin preproprotein [Homo sapiens]	64.0321	2.46	1	2	2	2	4.16128e+06	609	69.3215	6.27783
	A4	Sequence	# PSMs	# Proteins	# Protein Groups	Protein Group Accessions	Modifications	ΔCn	Area	q-Value	PEP	IonScore	Exp Value	Charge	MH+ [Da]	ΔM [ppm]	RT [min]	# Missed Cleavages
	High	KVPQVSTPTLVEVSR	1	1	1	4502027		0	3.90434e+06	0	1.404e-05	47.63	0.000280449	2	1639.93	-2.32554	47.531	1
	High	VPQVSTPTLVEVSR	1	1	1	4502027		0	4.41822e+06	0	0.0003033	42.92	0.00158001	2	1511.84	-3.89568	52.0515	0
4557014	catalase [Homo sapiens]	61.8	4.55	1	2	2	2	2.5092e+06	527	59.7188	7.38623
	A4	Sequence	# PSMs	# Proteins	# Protein Groups	Protein Group Accessions	Modifications	ΔCn	Area	q-Value	PEP	IonScore	Exp Value	Charge	MH+ [Da]	ΔM [ppm]	RT [min]	# Missed Cleavages
	High	FNTANDDNVTQVR	1	1	1	4557014		0	2.22113e+06	0	1.344e-06	61.8	5.34171e-05	2	1493.69	-2.56539	29.7444	0
	High	LSQEDPDYGIR	1	1	1	4557014		0	2.79727e+06	0.001	0.003678	21.93	0.411015	2	1292.61	-0.683777	32.5217	0
108936958	DDB1- and CUL4-associated factor 7 [Homo sapiens]	60.9	3.8	1	1	1	1	4.91841e+06	342	38.9011	5.51611
	A4	Sequence	# PSMs	# Proteins	# Protein Groups	Protein Group Accessions	Modifications	ΔCn	Area	q-Value	PEP	IonScore	Exp Value	Charge	MH+ [Da]	ΔM [ppm]	RT [min]	# Missed Cleavages
	High	LALGSFVEEYNNK	1	1	1	108936958		0	4.91841e+06	0	1.345e-07	60.9	5.79548e-05	2	1483.74	0.447855	63.43	0
59850812	uromodulin precursor [Homo sapiens]	58.5495	8.91	1	6	6	8	8.89442e+06	640	69.7144	5.23682
	A4	Sequence	# PSMs	# Proteins	# Protein Groups	Protein Group Accessions	Modifications	ΔCn	Area	q-Value	PEP	IonScore	Exp Value	Charge	MH+ [Da]	ΔM [ppm]	RT [min]	# Missed Cleavages
	High	VGGTGMFTVR	1	1	1	59850812		0	4.50495e+06	0	0.0004244	48.89	0.000712753	2	1024.52	-2.1736	44.1638	0
	High	TALQPmVSALNIR	1	1	1	59850812	M6(Oxidation)	0	3.90052e+06	0	0.0004204	29.78	0.0442876	2	1429.78	-1.69745	53.4466	0
	High	DWVSVVTPAR	1	1	1	59850812		0	0	0.001	0.008109	25.29	0.152633	2	1129.6	-3.08613	53.5398	0
	High	VFmYLSDSR	2	1	1	59850812	M3(Oxidation)	0	16541051	0.001	0.002539	18.21	0.838094	2	1133.53	-1.74747	42.3779	0
	High	TLDEYWR	1	1	1	59850812		0	5.63725e+06	0.001	0.02072	16.76	1.15869	2	982.46	-2.44741	46.7194	0
	High	VGGTGmFTVR	1	1	1	59850812	M6(Oxidation)	0	3.92598e+06	0.001	0.009202	13.76	2.35186	2	1040.52	-0.538071	30.9008	0
	Medium	FVGQGGAR	1	1	1	59850812		0	2.56032e+06	0.016	0.1729	38.56	0.00649211	2	791.415	-0.964858	13.3471	0
4506773	protein S100-A9 [Homo sapiens]	57.49	13.16	1	1	1	1	2.57366e+06	114	13.2335	6.12549
	A4	Sequence	# PSMs	# Proteins	# Protein Groups	Protein Group Accessions	Modifications	ΔCn	Area	q-Value	PEP	IonScore	Exp Value	Charge	MH+ [Da]	ΔM [ppm]	RT [min]	# Missed Cleavages
	High	NIETIINTFHQYSVK	1	1	1	4506773		0	2.57366e+06	0	1.124e-06	57.49	0.000107121	2	1806.94	0.339366	72.1058	0
301897479	beta-enolase isoform 2 [Homo sapiens]	52.14	4.6	4	1	1	1		391	42.2218	7.97217
	A4	Sequence	# PSMs	# Proteins	# Protein Groups	Protein Group Accessions	Modifications	ΔCn	Area	q-Value	PEP	IonScore	Exp Value	Charge	MH+ [Da]	ΔM [ppm]	RT [min]	# Missed Cleavages
	High	AAVPSGASTGIYEALELR	1	4	1	301897479		0	0	0	2.028e-06	52.14	0.000376646	2	1804.94	0.392504	68.5116	0
189458821	protein-glutamine gamma-glutamyltransferase E [Homo sapiens]	51.49	8.95	1	4	4	4	2.52055e+06	693	76.5836	5.85889
	A4	Sequence	# PSMs	# Proteins	# Protein Groups	Protein Group Accessions	Modifications	ΔCn	Area	q-Value	PEP	IonScore	Exp Value	Charge	MH+ [Da]	ΔM [ppm]	RT [min]	# Missed Cleavages
	High	SDLGPSYGGWQVLDATPQER	1	1	1	189458821		0	4.17653e+06	0	1.141e-07	43.28	0.00522522	2	2176.03	0.0818084	65.4716	0
	High	VITNFNSAHDTDR	1	1	1	189458821		0	1.38493e+06	0.001	0.002376	26.49	0.174237	2	1489.7	-0.738003	23.4604	0
	High	LEFIVSTGPYPSESAmTK	1	1	1	189458821	M16(Oxidation)	0	1.82798e+06	0.001	0.002218	24.21	0.389746	2	1972.95	-3.08514	60.9242	0
	Medium	ITWLYDNTTGK	1	1	1	189458821		0	1.55714e+06	0.012	0.1337	14.36	2.16015	2	1311.66	-0.632184	54.8448	0
17998551	serpin B12 [Homo sapiens]	48.97	2.47	1	1	1	1	1.94602e+06	405	46.2471	5.52881
	A4	Sequence	# PSMs	# Proteins	# Protein Groups	Protein Group Accessions	Modifications	ΔCn	Area	q-Value	PEP	IonScore	Exp Value	Charge	MH+ [Da]	ΔM [ppm]	RT [min]	# Missed Cleavages
	High	TDYTLSIANR	1	1	1	17998551		0	1.94602e+06	0	6.192e-06	48.97	0.000842355	2	1153.58	-1.73375	42.6624	0
156071459	ADP/ATP translocase 2 [Homo sapiens]	48.4268	13.09	3	2	4	4	6.70136e+06	298	32.8312	9.68604
	A4	Sequence	# PSMs	# Proteins	# Protein Groups	Protein Group Accessions	Modifications	ΔCn	Area	q-Value	PEP	IonScore	Exp Value	Charge	MH+ [Da]	ΔM [ppm]	RT [min]	# Missed Cleavages
	High	DFLAGGVAAAISK	1	1	1	156071459		0	5.57327e+06	0	1.826e-08	43.6	0.00176789	2	1219.66	-3.04591	62.6983	0
	High	tDAAVSFAK	1	1	1	156071459	N-Term(Acetyl)	0	2.72989e+06	0	0.0007246	31.33	0.0361846	2	951.475	-3.18454	42.5194	0
	Medium	TAVAPIER	1	4	2	156071459;156071462		0	7.66849e+06	0.012	0.1344	30.38	0.0196071	2	856.489	-0.196512	20.0961	0
	Medium	EQGVLSFWR	1	2	2	156071459;156071462		0	6.8623e+06	0.016	0.2014	12.63	3.0808	2	1121.57	-0.627319	67.2976	0
4557323	apolipoprotein C-III precursor [Homo sapiens]	46.99	16.16	1	1	1	1	1.92782e+06	99	10.8455	5.41455
	A4	Sequence	# PSMs	# Proteins	# Protein Groups	Protein Group Accessions	Modifications	ΔCn	Area	q-Value	PEP	IonScore	Exp Value	Charge	MH+ [Da]	ΔM [ppm]	RT [min]	# Missed Cleavages
	High	DALSSVQESQVAQQAR	1	1	1	4557323		0	1.92782e+06	0	1.816e-07	46.99	0.00177288	2	1716.85	-2.52902	39.4835	0
5730009	zinc finger protein RFP [Homo sapiens]	45.55	2.34	1	1	1	1	1.79439e+06	513	58.4518	6.21436
	A4	Sequence	# PSMs	# Proteins	# Protein Groups	Protein Group Accessions	Modifications	ΔCn	Area	q-Value	PEP	IonScore	Exp Value	Charge	MH+ [Da]	ΔM [ppm]	RT [min]	# Missed Cleavages
	High	ELLQDIGDTLSR	1	1	1	5730009		0	1.79439e+06	0	3.946e-05	45.55	0.00169535	2	1359.71	-1.54674	65.6241	0
320461711	peroxiredoxin-1 [Homo sapiens]	45.0252	17.09	1	3	4	5	5.28458e+06	199	22.0963	8.1333
	A4	Sequence	# PSMs	# Proteins	# Protein Groups	Protein Group Accessions	Modifications	ΔCn	Area	q-Value	PEP	IonScore	Exp Value	Charge	MH+ [Da]	ΔM [ppm]	RT [min]	# Missed Cleavages
	High	GLFIIDDK	1	2	2	5453549;320461711		0	4.1034e+06	0	0.0009058	34.01	0.0139613	2	920.508	-0.834426	58.6742	0
	High	DISLSDYK	1	1	1	320461711		0	1.22012e+06	0.001	0.03397	38.25	0.00857343	1	940.461	-1.70019	40.3794	0
	High	ADEGISFR	2	1	1	320461711		0	6.77278e+06	0.001	0.005699	28.38	0.0593914	2	894.43	-1.3582	32.8287	0
	High	LVQAFQFTDK	1	1	1	320461711		0	4.97757e+06	0.001	0.002765	18.69	0.552322	2	1196.63	-2.46688	53.0456	0
5453549	peroxiredoxin-4 precursor [Homo sapiens]	44.2552	8.12	1	1	2	2	2.71397e+06	271	30.5208	6.29053
	A4	Sequence	# PSMs	# Proteins	# Protein Groups	Protein Group Accessions	Modifications	ΔCn	Area	q-Value	PEP	IonScore	Exp Value	Charge	MH+ [Da]	ΔM [ppm]	RT [min]	# Missed Cleavages
	High	DYGVYLEDSGHTLR	1	1	1	5453549		0	1.32455e+06	0	7.755e-07	36.98	0.0184011	2	1624.76	-2.65537	49.6915	0
	High	GLFIIDDK	1	2	2	5453549;320461711		0	4.1034e+06	0	0.0009058	34.01	0.0139613	2	920.508	-0.834426	58.6742	0
209862831	annexin A2 isoform 2 [Homo sapiens]	44.24	7.96	2	2	2	2	3.12623e+06	339	38.5798	7.75244
	A4	Sequence	# PSMs	# Proteins	# Protein Groups	Protein Group Accessions	Modifications	ΔCn	Area	q-Value	PEP	IonScore	Exp Value	Charge	MH+ [Da]	ΔM [ppm]	RT [min]	# Missed Cleavages
	High	TNQELQEINR	1	2	1	209862831		0	4.69784e+06	0	9.648e-06	44.24	0.00251261	2	1244.62	-1.39631	26.2653	0
	Medium	TDLEKDIISDTSGDFRK	1	2	1	209862831		0	1.55462e+06	0.016	0.1749	9.56	9.77702	3	1939.96	-1.77876	55.3967	2
397138518	PREDICTED: LOW QUALITY PROTEIN: protein FAM27E2 [Homo sapiens]	42.5177	7.89	1	1	1	2	2.28589e+06	114	13.6011	11.8394
	A4	Sequence	# PSMs	# Proteins	# Protein Groups	Protein Group Accessions	Modifications	ΔCn	Area	q-Value	PEP	IonScore	Exp Value	Charge	MH+ [Da]	ΔM [ppm]	RT [min]	# Missed Cleavages
	Medium	MGIIFQLLR	2	1	1	397138518		0	2.28589e+06	0.025	0.3088	35.87	0.00644465	2	1090.63	-15.8924	70.9768	0
34147630	elongation factor Tu, mitochondrial precursor [Homo sapiens]	38.9	6.59	1	2	2	2	1.74851e+06	455	49.8433	7.60596
	A4	Sequence	# PSMs	# Proteins	# Protein Groups	Protein Group Accessions	Modifications	ΔCn	Area	q-Value	PEP	IonScore	Exp Value	Charge	MH+ [Da]	ΔM [ppm]	RT [min]	# Missed Cleavages
	High	AEAGDNLGALVR	1	1	1	34147630		0	2.38793e+06	0	3.82e-05	38.9	0.00644769	2	1185.62	-0.669472	45.4451	0
	Medium	TIGTGLVTNTLAMTEEEK	1	1	1	34147630		0	1.1091e+06	0.016	0.1893	25.26	0.227112	2	1907.97	0.986454	66.832	0
67782356	corneodesmosin precursor [Homo sapiens]	38.81	3.4	1	1	1	2	9700245	529	51.5483	8.44092
	A4	Sequence	# PSMs	# Proteins	# Protein Groups	Protein Group Accessions	Modifications	ΔCn	Area	q-Value	PEP	IonScore	Exp Value	Charge	MH+ [Da]	ΔM [ppm]	RT [min]	# Missed Cleavages
	High	GSPGVPSFAAGPPISEGK	2	1	1	67782356		0	9700245	0	0.0003317	28.38	0.0944599	2	1654.84	0.260109	53.7466	0
11968182	40S ribosomal protein S18 [Homo sapiens]	38.57	11.18	1	2	2	2	4.27808e+06	152	17.7079	10.9897
	A4	Sequence	# PSMs	# Proteins	# Protein Groups	Protein Group Accessions	Modifications	ΔCn	Area	q-Value	PEP	IonScore	Exp Value	Charge	MH+ [Da]	ΔM [ppm]	RT [min]	# Missed Cleavages
	High	IPDWFLNR	1	1	1	11968182		0	4.49345e+06	0	0.0004469	38.57	0.00825632	2	1060.56	-0.987422	66.5847	0
	High	VLNTNIDGR	1	1	1	11968182		0	4.06271e+06	0.001	0.02328	23.44	0.198822	2	1001.54	-1.11607	25.2475	0
32189394	ATP synthase subunit beta, mitochondrial precursor [Homo sapiens]	38.48	2.08	1	1	1	1	2.28859e+06	529	56.5246	5.40186
	A4	Sequence	# PSMs	# Proteins	# Protein Groups	Protein Group Accessions	Modifications	ΔCn	Area	q-Value	PEP	IonScore	Exp Value	Charge	MH+ [Da]	ΔM [ppm]	RT [min]	# Missed Cleavages
	High	IGLFGGAGVGK	1	1	1	32189394		0	2.28859e+06	0.001	0.007174	38.48	0.00413655	2	975.561	-1.58345	52.2935	0
4557367	bleomycin hydrolase [Homo sapiens]	34.72	2.42	1	1	1	1	3.02607e+06	455	52.528	6.26514
	A4	Sequence	# PSMs	# Proteins	# Protein Groups	Protein Group Accessions	Modifications	ΔCn	Area	q-Value	PEP	IonScore	Exp Value	Charge	MH+ [Da]	ΔM [ppm]	RT [min]	# Missed Cleavages
	High	IGPITPLEFYR	1	1	1	4557367		0	3.02607e+06	0	0.0006346	34.72	0.0121592	2	1305.72	0.420782	69.6146	0
431822406	heat shock protein HSP 90-beta isoform b [Homo sapiens]	34.4	1.92	5	1	1	1	1.57671e+06	676	78.2325	5.04639
	A4	Sequence	# PSMs	# Proteins	# Protein Groups	Protein Group Accessions	Modifications	ΔCn	Area	q-Value	PEP	IonScore	Exp Value	Charge	MH+ [Da]	ΔM [ppm]	RT [min]	# Missed Cleavages
	High	SLTNDWEDHLAVK	1	5	1	431822406		0	1.57671e+06	0	0.001666	34.4	0.0277392	2	1527.74	-1.86347	53.9402	0
10947139	arginase-1 isoform 2 [Homo sapiens]	33.6668	9.01	2	3	3	3	2.74221e+06	322	34.7133	7.21045
	A4	Sequence	# PSMs	# Proteins	# Protein Groups	Protein Group Accessions	Modifications	ΔCn	Area	q-Value	PEP	IonScore	Exp Value	Charge	MH+ [Da]	ΔM [ppm]	RT [min]	# Missed Cleavages
	High	TPEEVTR	1	2	1	10947139		0	2.08465e+06	0.001	0.0184	37.87	0.00603413	2	831.42	-1.18588	12.0491	0
	High	DVDPGEHYILK	1	2	1	10947139		0	2.91736e+06	0.002	0.04613	20.14	0.563054	2	1285.64	-2.72219	38.8438	0
	Medium	EGLYITEEIYK	1	2	1	10947139		0	3.22462e+06	0.017	0.2197	13.16	3.35726	2	1357.69	-0.963287	61.2803	0
18105007	CAD protein [Homo sapiens]	33.65	2.34	1	3	3	3	1.22444e+06	2225	242.829	6.45557
	A4	Sequence	# PSMs	# Proteins	# Protein Groups	Protein Group Accessions	Modifications	ΔCn	Area	q-Value	PEP	IonScore	Exp Value	Charge	MH+ [Da]	ΔM [ppm]	RT [min]	# Missed Cleavages
	High	MAEIGEHVAPSEAANSLEQAQAAAER	1	1	1	18105007		0	1.07761e+06	0	1.088e-06	33.65	0.06421	3	2680.26	-2.14152	56.0077	0
	High	VNEISVEVDSDPR	1	1	1	18105007		0	905513	0.001	0.01702	15.54	2.0581	2	1458.7	-1.89072	40.2496	0
	Medium	EATAGNPGGQTVR	1	1	1	18105007		0	1.69019e+06	0.012	0.1316	12.72	3.35974	2	1257.62	-1.2122	13.2709	0
4557581	fatty acid-binding protein, epidermal [Homo sapiens]	32.28	6.67	1	1	1	1	2.19411e+06	135	15.1546	7.00537
	A4	Sequence	# PSMs	# Proteins	# Protein Groups	Protein Group Accessions	Modifications	ΔCn	Area	q-Value	PEP	IonScore	Exp Value	Charge	MH+ [Da]	ΔM [ppm]	RT [min]	# Missed Cleavages
	High	FEETTADGR	1	1	1	4557581		0	2.19411e+06	0	0.0005289	32.28	0.0281288	2	1025.45	-3.15802	14.8516	0
67191208	polyubiquitin-C [Homo sapiens]	31.07	32.85	4	2	2	2	1.26571e+07	685	76.9815	7.66455
	A4	Sequence	# PSMs	# Proteins	# Protein Groups	Protein Group Accessions	Modifications	ΔCn	Area	q-Value	PEP	IonScore	Exp Value	Charge	MH+ [Da]	ΔM [ppm]	RT [min]	# Missed Cleavages
	High	TITLEVEPSDTIENVK	1	4	1	67191208		0	1.9845e+07	0	0.0001999	31.07	0.0529944	2	1787.93	0.428924	58.436	0
	High	ESTLHLVLR	1	4	1	67191208		0	5.4691e+06	0.002	0.05848	19.65	0.189145	2	1067.62	-3.23536	45.1753	0
357933617	lipocalin-1 isoform 1 precursor [Homo sapiens]	29.97	6.25	1	1	1	1	1.86924e+06	176	19.2378	5.57959
	A4	Sequence	# PSMs	# Proteins	# Protein Groups	Protein Group Accessions	Modifications	ΔCn	Area	q-Value	PEP	IonScore	Exp Value	Charge	MH+ [Da]	ΔM [ppm]	RT [min]	# Missed Cleavages
	High	NNLEALEDFEK	1	1	1	357933617		0	1.86924e+06	0	0.0005538	29.97	0.0609194	2	1321.63	-1.46156	58.3626	0
13129100	dCTP pyrophosphatase 1 [Homo sapiens]	29.63	7.65	1	1	1	1		170	18.6694	5.03369
	A4	Sequence	# PSMs	# Proteins	# Protein Groups	Protein Group Accessions	Modifications	ΔCn	Area	q-Value	PEP	IonScore	Exp Value	Charge	MH+ [Da]	ΔM [ppm]	RT [min]	# Missed Cleavages
	High	GDTGGEDTAAPGR	1	1	1	13129100		0	0	0	0.0002787	29.63	0.0605445	2	1203.52	0.0149057	11.6808	0
223278387	calmodulin-like protein 5 [Homo sapiens]	29	9.59	1	2	2	2	7.68003e+06	146	15.8828	4.43701
	A4	Sequence	# PSMs	# Proteins	# Protein Groups	Protein Group Accessions	Modifications	ΔCn	Area	q-Value	PEP	IonScore	Exp Value	Charge	MH+ [Da]	ΔM [ppm]	RT [min]	# Missed Cleavages
	High	aGELTPEEEAQYKK	1	1	1	223278387	N-Term(Acetyl)	0	9.54078e+06	0.001	0.002788	29	0.105498	2	1634.79	-2.5738	36.6316	1
	Medium	aGELTPEEEAQYK	1	1	1	223278387	N-Term(Acetyl)	0	5.81928e+06	0.034	0.3519	16.05	1.81889	2	1506.69	-3.52225	44.0801	0
15055539	40S ribosomal protein S2 [Homo sapiens]	28.46	7.51	1	2	2	2	2.34607e+06	293	31.3046	10.2427
	A4	Sequence	# PSMs	# Proteins	# Protein Groups	Protein Group Accessions	Modifications	ΔCn	Area	q-Value	PEP	IonScore	Exp Value	Charge	MH+ [Da]	ΔM [ppm]	RT [min]	# Missed Cleavages
	High	TYSYLTPDLWK	1	1	1	15055539		0	1.83222e+06	0.001	0.03206	16.79	1.43447	2	1386.69	-1.49937	67.7519	0
	Medium	GTGIVSAPVPK	1	1	1	15055539		0	2.85992e+06	0.011	0.1278	28.46	0.0212416	2	1025.6	-1.65139	33.0271	0
21361399	serine/threonine-protein phosphatase 2A 65 kDa regulatory subunit A alpha isoform [Homo sapiens]	27.36	1.7	1	1	1	1	786778	589	65.2669	5.10986
	A4	Sequence	# PSMs	# Proteins	# Protein Groups	Protein Group Accessions	Modifications	ΔCn	Area	q-Value	PEP	IonScore	Exp Value	Charge	MH+ [Da]	ΔM [ppm]	RT [min]	# Missed Cleavages
	High	LTQDQDVDVK	1	1	1	21361399		0	786778	0.003	0.05893	27.36	0.105142	2	1160.58	-2.11912	18.6514	0
4759208	serine/threonine-protein kinase TAO2 isoform 2 [Homo sapiens]	27.22	0.67	1	1	1	1	1.55937e+06	1049	119.207	7.47412
	A4	Sequence	# PSMs	# Proteins	# Protein Groups	Protein Group Accessions	Modifications	ΔCn	Area	q-Value	PEP	IonScore	Exp Value	Charge	MH+ [Da]	ΔM [ppm]	RT [min]	# Missed Cleavages
	Medium	RALLEQR	1	1	1	4759208		0	1.55937e+06	0.046	0.4208	27.22	0.0461848	2	885.514	-13.6298	50.9504	1
116734849	glycogen debranching enzyme isoform 2 [Homo sapiens]	26.91	0.92	3	1	1	1	22539221	1515	172.516	6.7124
	A4	Sequence	# PSMs	# Proteins	# Protein Groups	Protein Group Accessions	Modifications	ΔCn	Area	q-Value	PEP	IonScore	Exp Value	Charge	MH+ [Da]	ΔM [ppm]	RT [min]	# Missed Cleavages
	High	LFHVSEDPSDLNEK	1	3	1	116734849		0	22539221	0.006	0.0866	26.91	0.18476	2	1629.77	-1.87312	61.8758	0
41872583	rho-associated protein kinase 2 [Homo sapiens]	25.36	2.81	1	3	3	3	1.92348e+06	1388	160.799	6.02393
	A4	Sequence	# PSMs	# Proteins	# Protein Groups	Protein Group Accessions	Modifications	ΔCn	Area	q-Value	PEP	IonScore	Exp Value	Charge	MH+ [Da]	ΔM [ppm]	RT [min]	# Missed Cleavages
	High	VIQQSLEQEEAEHK	1	1	1	41872583		0	0	0.001	0.001762	25.65	0.260154	2	1667.82	-1.48624	27.9257	0
	High	THGSEIINDLQGR	1	1	1	41872583		0	3.18265e+06	0.001	0.01167	18.21	1.16578	2	1439.71	-11.8626	40.4112	0
	High	SIAEEQYSDLEK	1	1	1	41872583		0	664317	0.005	0.08098	11.89	4.90858	2	1411.65	-3.31594	38.5877	0
83641870	nucleophosmin isoform 3 [Homo sapiens]	24.29	7.34	3	1	1	1	1.33972e+06	259	28.3827	4.71631
	A4	Sequence	# PSMs	# Proteins	# Protein Groups	Protein Group Accessions	Modifications	ΔCn	Area	q-Value	PEP	IonScore	Exp Value	Charge	MH+ [Da]	ΔM [ppm]	RT [min]	# Missed Cleavages
	High	DELHIVEAEAMNYEGSPIK	1	3	1	83641870		0	1.33972e+06	0	1.211e-06	24.29	0.432347	3	2145.01	-1.00542	68.2018	0
16753215	profilin-2 isoform a [Homo sapiens]	22.77	10	2	1	1	1	2.21735e+06	140	15.0363	6.99072
	A4	Sequence	# PSMs	# Proteins	# Protein Groups	Protein Group Accessions	Modifications	ΔCn	Area	q-Value	PEP	IonScore	Exp Value	Charge	MH+ [Da]	ΔM [ppm]	RT [min]	# Missed Cleavages
	High	SQGGEPTYNVAVGR	1	2	1	16753215		0	2.21735e+06	0.001	0.01551	22.77	0.361192	2	1434.7	-0.290206	31.9697	0
4504301	histone H4 [Homo sapiens]	22.5	17.48	1	2	2	2	2.09727e+06	103	11.3604	11.356
	A4	Sequence	# PSMs	# Proteins	# Protein Groups	Protein Group Accessions	Modifications	ΔCn	Area	q-Value	PEP	IonScore	Exp Value	Charge	MH+ [Da]	ΔM [ppm]	RT [min]	# Missed Cleavages
	High	DAVTYTEHAK	1	1	1	4504301		0	1.83206e+06	0.002	0.05304	22.5	0.328126	2	1134.54	-2.44044	15.64	0
	Medium	VFLENVIR	1	1	1	4504301		0	2.36249e+06	0.028	0.3286	20.41	0.215649	2	989.578	-0.0858065	58.7357	0
4502549	calmodulin [Homo sapiens]	0	8.72	1	1	1	1	857927	149	16.8268	4.22119
	A4	Sequence	# PSMs	# Proteins	# Protein Groups	Protein Group Accessions	Modifications	ΔCn	Area	q-Value	PEP	IonScore	Exp Value	Charge	MH+ [Da]	ΔM [ppm]	RT [min]	# Missed Cleavages
	High	aDQLTEEQIAEFK	1	1	1	4502549	N-Term(Acetyl)	0	857927	0.001	0.003319	26.16	0.194288	2	1563.75	-0.894877	63.7765	0
215982794	unconventional myosin-Va isoform 2 [Homo sapiens]	0	0.66	2	1	1	1	1.92457e+06	1828	212.124	8.60205
	A4	Sequence	# PSMs	# Proteins	# Protein Groups	Protein Group Accessions	Modifications	ΔCn	Area	q-Value	PEP	IonScore	Exp Value	Charge	MH+ [Da]	ΔM [ppm]	RT [min]	# Missed Cleavages
	High	VSVSFIRtIQmR	1	2	1	215982794	T8(Phospho); M11(Oxidation)	0	1.92457e+06	0.001	0.02453	17.18	1.25575	2	1532.77	-0.316456	18.4684	1
120953251	neuron navigator 3 [Homo sapiens]	0	0.85	1	1	1	3		2363	252.866	8.60205
	A4	Sequence	# PSMs	# Proteins	# Protein Groups	Protein Group Accessions	Modifications	ΔCn	Area	q-Value	PEP	IonScore	Exp Value	Charge	MH+ [Da]	ΔM [ppm]	RT [min]	# Missed Cleavages
	Medium	SSPTsASACGAQGLRQPGSK	3	1	1	120953251	S5(Phospho)	0	0	0.032	0.3377	14.36	4.30198	3	1969.88	-1.71805	22.0166	1
106049528	pyruvate carboxylase, mitochondrial precursor [Homo sapiens]	0	1.19	1	1	1	1		1178	129.551	6.84424
	A4	Sequence	# PSMs	# Proteins	# Protein Groups	Protein Group Accessions	Modifications	ΔCn	Area	q-Value	PEP	IonScore	Exp Value	Charge	MH+ [Da]	ΔM [ppm]	RT [min]	# Missed Cleavages
	High	AEAEAQAEELSFPR	1	1	1	106049528		0	0	0.001	0.03117	14.2	3.17458	2	1547.73	-1.7488	49.5746	0
109633028	serine/threonine-protein kinase MST4 isoform 2 [Homo sapiens]	0	2.36	3	1	1	1	1.99776e+06	339	37.7462	6.0874
	A4	Sequence	# PSMs	# Proteins	# Protein Groups	Protein Group Accessions	Modifications	ΔCn	Area	q-Value	PEP	IonScore	Exp Value	Charge	MH+ [Da]	ΔM [ppm]	RT [min]	# Missed Cleavages
	Medium	FIVKNsKK	1	3	1	109633028	S6(Phospho)	0	1.99776e+06	0.024	0.2924	9.95	4.02103	1	1043.56	-3.8706	24.8117	2
150456463	gasdermin-A [Homo sapiens]	0	2.02	1	1	1	1	1.39502e+06	445	49.3338	5.2876
	A4	Sequence	# PSMs	# Proteins	# Protein Groups	Protein Group Accessions	Modifications	ΔCn	Area	q-Value	PEP	IonScore	Exp Value	Charge	MH+ [Da]	ΔM [ppm]	RT [min]	# Missed Cleavages
	Medium	VEGDVDVPK	1	1	1	150456463		0	1.39502e+06	0.047	0.4234	11.53	2.3799	2	957.486	-3.18117	22.0529	0
4503471	elongation factor 1-alpha 1 [Homo sapiens]	0	2.38	2	1	1	1	6.65716e+07	462	50.1091	9.01221
	A4	Sequence	# PSMs	# Proteins	# Protein Groups	Protein Group Accessions	Modifications	ΔCn	Area	q-Value	PEP	IonScore	Exp Value	Charge	MH+ [Da]	ΔM [ppm]	RT [min]	# Missed Cleavages
	High	IGGIGTVPVGR	1	2	1	4503471		0	6.65716e+07	0.009	0.1129	15.88	0.291795	2	1025.61	-1.54164	40.0892	0
10800140	histone H2B type 1-B [Homo sapiens]	0	5.56	14	1	1	1	1.06256e+06	126	13.9416	10.3159
	A4	Sequence	# PSMs	# Proteins	# Protein Groups	Protein Group Accessions	Modifications	ΔCn	Area	q-Value	PEP	IonScore	Exp Value	Charge	MH+ [Da]	ΔM [ppm]	RT [min]	# Missed Cleavages
	Medium	EIQTAVR	1	14	1	10800140		0	1.06256e+06	0.024	0.2918	11.94	3.18908	1	816.455	-2.50839	15.6679	0
383792154	sec1 family domain-containing protein 1 isoform c [Homo sapiens]	0	1.45	3	1	1	1	2.17269e+06	550	62.2206	5.85889
	A4	Sequence	# PSMs	# Proteins	# Protein Groups	Protein Group Accessions	Modifications	ΔCn	Area	q-Value	PEP	IonScore	Exp Value	Charge	MH+ [Da]	ΔM [ppm]	RT [min]	# Missed Cleavages
	High	AQEDEVKR	1	3	1	383792154		0	2.17269e+06	0.002	0.05857	14.61	1.68818	2	974.489	-0.794076	9.40042	1
378548190	40S ribosomal protein S3 isoform 1 [Homo sapiens]	0	3.7	2	1	1	1	1.07132e+06	243	26.6714	9.65674
	A4	Sequence	# PSMs	# Proteins	# Protein Groups	Protein Group Accessions	Modifications	ΔCn	Area	q-Value	PEP	IonScore	Exp Value	Charge	MH+ [Da]	ΔM [ppm]	RT [min]	# Missed Cleavages
	High	TEIIILATR	1	2	1	378548190		0	1.07132e+06	0.001	0.005679	17.01	0.343391	2	1029.63	-1.80233	55.1082	0
20127519	targeting protein for Xklp2 [Homo sapiens]	0	1.2	1	1	1	1	1.81594e+06	747	85.6	9.23193
	A4	Sequence	# PSMs	# Proteins	# Protein Groups	Protein Group Accessions	Modifications	ΔCn	Area	q-Value	PEP	IonScore	Exp Value	Charge	MH+ [Da]	ΔM [ppm]	RT [min]	# Missed Cleavages
	High	RmAEVEAQK	1	1	1	20127519	M2(Oxidation)	0	1.81594e+06	0.005	0.07427	28.51	0.0727193	1	1077.52	-12.4799	23.5284	1
4502261	antithrombin-III precursor [Homo sapiens]	0	1.94	1	1	1	1	3.7483e+06	464	52.5689	6.7124
	A4	Sequence	# PSMs	# Proteins	# Protein Groups	Protein Group Accessions	Modifications	ΔCn	Area	q-Value	PEP	IonScore	Exp Value	Charge	MH+ [Da]	ΔM [ppm]	RT [min]	# Missed Cleavages
	High	LPGIVAEGR	1	1	1	4502261		0	3.7483e+06	0.002	0.04233	21.6	0.111039	2	911.528	-2.90109	35.9907	0
281604151	serine/threonine-protein phosphatase PGAM5, mitochondrial isoform 3 [Homo sapiens]	0	2.75	3	1	1	1	8.64461e+06	255	28.0025	7.25439
	A4	Sequence	# PSMs	# Proteins	# Protein Groups	Protein Group Accessions	Modifications	ΔCn	Area	q-Value	PEP	IonScore	Exp Value	Charge	MH+ [Da]	ΔM [ppm]	RT [min]	# Missed Cleavages
	Medium	VSTDLLR	1	3	1	281604151		0	8.64461e+06	0.021	0.2777	12	2.36609	2	803.461	-1.26091	27.3918	0
41406069	histone H2A.V isoform 4 [Homo sapiens]	0	13.64	17	1	1	1	3.11218e+06	66	6.88774	11.063
	A4	Sequence	# PSMs	# Proteins	# Protein Groups	Protein Group Accessions	Modifications	ΔCn	Area	q-Value	PEP	IonScore	Exp Value	Charge	MH+ [Da]	ΔM [ppm]	RT [min]	# Missed Cleavages
	Medium	AGLQFPVGR	1	17	1	41406069		0	3.11218e+06	0.04	0.392	18.83	0.670301	2	944.529	-2.69677	48.6435	0
382546190	ATP synthase subunit alpha, mitochondrial isoform c [Homo sapiens]	0	1.39	3	1	1	1	1.79947e+06	503	54.4597	8.23584
	A4	Sequence	# PSMs	# Proteins	# Protein Groups	Protein Group Accessions	Modifications	ΔCn	Area	q-Value	PEP	IonScore	Exp Value	Charge	MH+ [Da]	ΔM [ppm]	RT [min]	# Missed Cleavages
	Medium	ELIIGDR	1	3	1	382546190		0	1.79947e+06	0.018	0.2289	9.7	4.93435	2	815.461	-1.70371	33.5489	0
4885375	histone H1.2 [Homo sapiens]	0	13.15	3	2	2	2	7.59091e+06	213	21.3517	10.9312
	A4	Sequence	# PSMs	# Proteins	# Protein Groups	Protein Group Accessions	Modifications	ΔCn	Area	q-Value	PEP	IonScore	Exp Value	Charge	MH+ [Da]	ΔM [ppm]	RT [min]	# Missed Cleavages
	High	sETAPAAPAAAPPAEK	1	1	1	4885375	N-Term(Acetyl)	0	7.71956e+06	0.001	0.0368	11.32	4.91075	2	1520.76	-0.56414	29.5799	0
	Medium	ASGPPVSELITK	1	3	1	4885375		0	7.46226e+06	0.016	0.2074	18.41	0.501856	2	1198.67	-0.566832	46.5402	0
122937345	unconventional myosin-Vb [Homo sapiens]	0	0.38	1	1	1	1		1848	213.538	7.1958
	A4	Sequence	# PSMs	# Proteins	# Protein Groups	Protein Group Accessions	Modifications	ΔCn	Area	q-Value	PEP	IonScore	Exp Value	Charge	MH+ [Da]	ΔM [ppm]	RT [min]	# Missed Cleavages
	Medium	VTVAFIR	1	1	1	122937345		0	0	0.021	0.2739	11.76	0.873517	2	805.491	-3.03308	18.261	0
23397570	PI-PLC X domain-containing protein 2 isoform b [Homo sapiens]	0	2.63	2	1	1	1	7.23041e+06	304	34.7442	9.62744
	A4	Sequence	# PSMs	# Proteins	# Protein Groups	Protein Group Accessions	Modifications	ΔCn	Area	q-Value	PEP	IonScore	Exp Value	Charge	MH+ [Da]	ΔM [ppm]	RT [min]	# Missed Cleavages
	Medium	EQLEAGIR	1	2	1	23397570		0	7.23041e+06	0.016	0.1776	27.68	0.0708024	2	915.488	-1.44792	29.21	0
166706868	synaptopodin 2-like protein isoform a [Homo sapiens]	0	0.92	1	1	1	1		977	102.418	9.74463
	A4	Sequence	# PSMs	# Proteins	# Protein Groups	Protein Group Accessions	Modifications	ΔCn	Area	q-Value	PEP	IonScore	Exp Value	Charge	MH+ [Da]	ΔM [ppm]	RT [min]	# Missed Cleavages
	Medium	SQAGRAGLR	1	1	1	166706868		0	0	0.042	0.402	11.23	3.60481	2	915.513	1.14226	20.9661	1
68563515	keratinocyte proline-rich protein [Homo sapiens]	0	1.55	1	2	2	2	4.32914e+06	579	64.0932	8.26514
	A4	Sequence	# PSMs	# Proteins	# Protein Groups	Protein Group Accessions	Modifications	ΔCn	Area	q-Value	PEP	IonScore	Exp Value	Charge	MH+ [Da]	ΔM [ppm]	RT [min]	# Missed Cleavages
	High	RSEPIYNSR	1	1	1	68563515		0	2.68855e+06	0.001	0.009644	19.9	0.608859	2	1121.57	-3.01137	14.702	1
	Medium	SEPIYNSR	1	1	1	68563515		0	5.96972e+06	0.016	0.1751	24.23	0.17727	2	965.468	-0.289924	18.0486	0
38348400	uncharacterized protein C3orf62 [Homo sapiens]	0	4.87	1	1	1	1	1.57996e+06	267	30.1747	5.52881
	A4	Sequence	# PSMs	# Proteins	# Protein Groups	Protein Group Accessions	Modifications	ΔCn	Area	q-Value	PEP	IonScore	Exp Value	Charge	MH+ [Da]	ΔM [ppm]	RT [min]	# Missed Cleavages
	Medium	TWSLLGEMSEKLR	1	1	1	38348400		0	1.57996e+06	0.047	0.4236	28.26	0.0695642	3	1549.83	18.6173	62.1769	1
31657140	insulin receptor-related protein precursor [Homo sapiens]	0	0.54	1	1	1	1	1.93671e+07	1297	143.628	6.46826
	A4	Sequence	# PSMs	# Proteins	# Protein Groups	Protein Group Accessions	Modifications	ΔCn	Area	q-Value	PEP	IonScore	Exp Value	Charge	MH+ [Da]	ΔM [ppm]	RT [min]	# Missed Cleavages
	Medium	SEVAELR	1	1	1	31657140		0	1.93671e+07	0.041	0.3989	17.44	0.829388	2	803.424	-1.78896	19.3938	0
7705963	ras-related protein Rab-9B [Homo sapiens]	0	13.93	1	1	1	1	1.06983e+06	201	22.705	4.86865
	A4	Sequence	# PSMs	# Proteins	# Protein Groups	Protein Group Accessions	Modifications	ΔCn	Area	q-Value	PEP	IonScore	Exp Value	Charge	MH+ [Da]	ΔM [ppm]	RT [min]	# Missed Cleavages
	Medium	YVtNKFDSQAFHTIGVEFLNRDLEVDGR	1	1	1	7705963	T3(Phospho)	0	1.06983e+06	0.043	0.403	11.23	12.2458	3	3350.58	-0.534131	61.0116	2
119220557	multifunctional protein ADE2 isoform 2 [Homo sapiens]	0	2.35	2	1	1	1	1.86944e+06	425	47.0491	7.2251
	A4	Sequence	# PSMs	# Proteins	# Protein Groups	Protein Group Accessions	Modifications	ΔCn	Area	q-Value	PEP	IonScore	Exp Value	Charge	MH+ [Da]	ΔM [ppm]	RT [min]	# Missed Cleavages
	Medium	aTAEVLNIGK	1	2	1	119220557	N-Term(Acetyl)	0	1.86944e+06	0.021	0.2684	10.41	3.50317	2	1057.59	-0.406392	56.7313	0
4507475	protein-glutamine gamma-glutamyltransferase K [Homo sapiens]	0	1.84	1	1	1	1	2.58784e+06	817	89.7303	6.03662
	A4	Sequence	# PSMs	# Proteins	# Protein Groups	Protein Group Accessions	Modifications	ΔCn	Area	q-Value	PEP	IonScore	Exp Value	Charge	MH+ [Da]	ΔM [ppm]	RT [min]	# Missed Cleavages
	High	TQSDAGEFQLPFDPR	1	1	1	4507475		0	2.58784e+06	0.001	0.02349	19	1.24634	2	1707.8	-0.191259	66.4581	0
344217769	modulator of retrovirus infection homolog isoform 2 [Homo sapiens]	0	24.64	1	1	1	1	5.07282e+06	69	7.47678	9.1001
	A4	Sequence	# PSMs	# Proteins	# Protein Groups	Protein Group Accessions	Modifications	ΔCn	Area	q-Value	PEP	IonScore	Exp Value	Charge	MH+ [Da]	ΔM [ppm]	RT [min]	# Missed Cleavages
	Medium	MAAVPVAAARcDSSGQK	1	1	1	344217769	C11(DeStreak)	0	5.07282e+06	0.039	0.3882	14.88	3.22324	2	1737.79	-7.8105	47.4614	1
371502112	exportin-2 isoform 2 [Homo sapiens]	0	0.87	2	1	1	1	3.20844e+06	915	103.813	6.11279
	A4	Sequence	# PSMs	# Proteins	# Protein Groups	Protein Group Accessions	Modifications	ΔCn	Area	q-Value	PEP	IonScore	Exp Value	Charge	MH+ [Da]	ΔM [ppm]	RT [min]	# Missed Cleavages
	High	IIIPEIQK	1	2	1	371502112		0	3.20844e+06	0.006	0.09008	15.94	0.128615	2	953.602	-1.11681	55.4442	0
327478416	occludin isoform b precursor [Homo sapiens]	0	3.32	2	1	1	1	3988021	271	31.5825	5.68115
	A4	Sequence	# PSMs	# Proteins	# Protein Groups	Protein Group Accessions	Modifications	ΔCn	Area	q-Value	PEP	IonScore	Exp Value	Charge	MH+ [Da]	ΔM [ppm]	RT [min]	# Missed Cleavages
	High	LDKELDDYR	1	2	1	327478416		0	3988021	0.001	0.01788	15.41	1.88182	2	1166.57	-0.476952	31.4391	1
5174529	S-adenosylmethionine synthase isoform type-2 [Homo sapiens]	0	2.53	1	1	1	1	4.08584e+07	395	43.6333	6.48096
	A4	Sequence	# PSMs	# Proteins	# Protein Groups	Protein Group Accessions	Modifications	ΔCn	Area	q-Value	PEP	IonScore	Exp Value	Charge	MH+ [Da]	ΔM [ppm]	RT [min]	# Missed Cleavages
	Medium	SLVKGGLcRR	1	1	1	5174529	C8(DeStreak)	0	4.08584e+07	0.039	0.3848	11.6	3.28966	2	1164.62	-8.67862	59.4282	2
38683799	ankyrin repeat domain-containing protein 13A [Homo sapiens]	0	3.39	1	1	1	1	293396	590	67.5768	5.021
	A4	Sequence	# PSMs	# Proteins	# Protein Groups	Protein Group Accessions	Modifications	ΔCn	Area	q-Value	PEP	IonScore	Exp Value	Charge	MH+ [Da]	ΔM [ppm]	RT [min]	# Missed Cleavages
	Medium	FDLSQEMERLTLDLmKPKSR	1	1	1	38683799	M15(Oxidation)	0	293396	0.038	0.3683	10.71	5.78292	3	2453.26	3.09133	68.5667	2
226498466	T-cell immunoglobulin and mucin domain-containing protein 4 isoform 2 precursor [Homo sapiens]	0	2	2	1	1	1	1.97406e+06	350	38.5113	6.15088
	A4	Sequence	# PSMs	# Proteins	# Protein Groups	Protein Group Accessions	Modifications	ΔCn	Area	q-Value	PEP	IonScore	Exp Value	Charge	MH+ [Da]	ΔM [ppm]	RT [min]	# Missed Cleavages
	Medium	LQGTIPR	1	2	1	226498466		0	1.97406e+06	0.025	0.3199	17.16	0.294233	2	784.467	-0.964765	21.7194	0
289547627	olfactory receptor 3A3 [Homo sapiens]	0	4.67	2	1	1	1	16990590	321	34.94	7.35693
	A4	Sequence	# PSMs	# Proteins	# Protein Groups	Protein Group Accessions	Modifications	ΔCn	Area	q-Value	PEP	IonScore	Exp Value	Charge	MH+ [Da]	ΔM [ppm]	RT [min]	# Missed Cleavages
	Medium	mSLQKLMEPEAGTNR	1	2	1	289547627	N-Term(Acetyl); M1(Oxidation)	0	16990590	0.038	0.3685	11.8	5.92642	2	1762.84	-3.02995	60.0044	1
4502337	zinc-alpha-2-glycoprotein precursor [Homo sapiens]	0	3.36	1	1	1	1	7.8659e+06	298	34.2371	6.04932
	A4	Sequence	# PSMs	# Proteins	# Protein Groups	Protein Group Accessions	Modifications	ΔCn	Area	q-Value	PEP	IonScore	Exp Value	Charge	MH+ [Da]	ΔM [ppm]	RT [min]	# Missed Cleavages
	High	AGEVQEPELR	1	1	1	4502337		0	7.8659e+06	0.002	0.04878	26.52	0.11287	2	1127.57	-1.66993	28.3768	0

## Sheet: Peptide Groups & Protein
A4	Sequence	# PSMs	# Proteins	# Protein Groups	Protein Group Accessions	Modifications	ΔCn	Area	q-Value	PEP	IonScore	Exp Value	Charge	MH+ [Da]	ΔM [ppm]	RT [min]	# Missed Cleavages
High	ELTTEIDNNIEQISSYK	7	1	1	195972866		0	2.94819e+08	0	4.704e-13	117.27	1.80937e-10	2	1996.97	-0.0132379	66.3412	0
	Accession	Description	Score	Coverage	# Proteins	# Unique Peptides	# Peptides	# PSMs	Area	# AAs	MW [kDa]	calc. pI
	195972866	keratin, type I cytoskeletal 10 [Homo sapiens]	2913.15	47.77	15	28	35	143	9.23939e+08	584	58.7656	5.21143
High	GGSGGSYGGGGSGGGYGGGSGSR	27	1	1	55956899		0	1.12312e+08	0	6.502e-11	115.11	2.50817e-10	2	1791.73	-1.20987	15.2647	0
	Accession	Description	Score	Coverage	# Proteins	# Unique Peptides	# Peptides	# PSMs	Area	# AAs	MW [kDa]	calc. pI
	55956899	keratin, type I cytoskeletal 9 [Homo sapiens]	4663.48	63.88	1	33	34	184	7.05989e+08	623	62.0268	5.23682
High	GSLGGGFSSGGFSGGSFSR	11	1	1	195972866		0	2.0318e+08	0	2.967e-09	114.94	3.59102e-10	2	1707.77	-1.12429	55.5884	0
	Accession	Description	Score	Coverage	# Proteins	# Unique Peptides	# Peptides	# PSMs	Area	# AAs	MW [kDa]	calc. pI
	195972866	keratin, type I cytoskeletal 10 [Homo sapiens]	2913.15	47.77	15	28	35	143	9.23939e+08	584	58.7656	5.21143
High	GGGFGGGSSFGGGSGFSGGGFGGGGFGGGR	4	1	1	47132620		0	2.7908e+07	0	3.61224e-19	114.11	5.21092e-10	3	2399.02	-1.47248	63.7475	0
	Accession	Description	Score	Coverage	# Proteins	# Unique Peptides	# Peptides	# PSMs	Area	# AAs	MW [kDa]	calc. pI
	47132620	keratin, type II cytoskeletal 2 epidermal [Homo sapiens]	4493.11	72.93	2	38	48	176	1.11828e+09	639	65.3932	8.00146
High	TSQNSELNNMQDLVEDYK	1	1	1	47132620		0	3.44135e+07	0	8.758e-11	112.34	7.36016e-10	2	2127.95	1.15551	65.8264	0
	Accession	Description	Score	Coverage	# Proteins	# Unique Peptides	# Peptides	# PSMs	Area	# AAs	MW [kDa]	calc. pI
	47132620	keratin, type II cytoskeletal 2 epidermal [Homo sapiens]	4493.11	72.93	2	38	48	176	1.11828e+09	639	65.3932	8.00146
High	NVQALEIELQSQLALK	3	1	1	195972866		0	1.79344e+07	0	1.016e-09	108.19	2.76862e-10	2	1797.01	-0.24665	73.0029	0
	Accession	Description	Score	Coverage	# Proteins	# Unique Peptides	# Peptides	# PSMs	Area	# AAs	MW [kDa]	calc. pI
	195972866	keratin, type I cytoskeletal 10 [Homo sapiens]	2913.15	47.77	15	28	35	143	9.23939e+08	584	58.7656	5.21143
High	HGVQELEIELQSQLSK	6	1	1	55956899		0	2.1964e+08	0	3.727e-14	107.89	8.97303e-10	2	1837.97	0.0720746	66.1999	0
	Accession	Description	Score	Coverage	# Proteins	# Unique Peptides	# Peptides	# PSMs	Area	# AAs	MW [kDa]	calc. pI
	55956899	keratin, type I cytoskeletal 9 [Homo sapiens]	4663.48	63.88	1	33	34	184	7.05989e+08	623	62.0268	5.23682
High	TSQNSELNNmQDLVEDYK	2	1	1	47132620	M10(Oxidation)	0	6.39666e+06	0	2.105e-11	106.93	2.42409e-09	2	2143.94	-1.26404	45.0619	0
	Accession	Description	Score	Coverage	# Proteins	# Unique Peptides	# Peptides	# PSMs	Area	# AAs	MW [kDa]	calc. pI
	47132620	keratin, type II cytoskeletal 2 epidermal [Homo sapiens]	4493.11	72.93	2	38	48	176	1.11828e+09	639	65.3932	8.00146
High	KQISNLQQSISDAEQR	3	1	1	119395750		0	3.26052e+07	0	4.068e-10	105.32	2.18855e-09	2	1844.94	-2.2153	41.7218	1
	Accession	Description	Score	Coverage	# Proteins	# Unique Peptides	# Peptides	# PSMs	Area	# AAs	MW [kDa]	calc. pI
	119395750	keratin, type II cytoskeletal 1 [Homo sapiens]	5316.25	54.81	1	42	49	291	1.4168e+09	644	65.999	8.11865
High	SISISVAGGGGGFGAAGGFGGR	21	1	1	47132620		0	2.84637e+07	0	1.038e-09	104.68	2.78113e-09	2	1838.91	0.246499	70.7758	0
	Accession	Description	Score	Coverage	# Proteins	# Unique Peptides	# Peptides	# PSMs	Area	# AAs	MW [kDa]	calc. pI
	47132620	keratin, type II cytoskeletal 2 epidermal [Homo sapiens]	4493.11	72.93	2	38	48	176	1.11828e+09	639	65.3932	8.00146
High	GGGGGGYGSGGSSYGSGGGSYGSGGGGGGGR	28	1	1	119395750		0	1.52333e+08	0	1.04e-11	103.99	4.7464e-09	2	2383.94	-2.97804	23.0494	0
	Accession	Description	Score	Coverage	# Proteins	# Unique Peptides	# Peptides	# PSMs	Area	# AAs	MW [kDa]	calc. pI
	119395750	keratin, type II cytoskeletal 1 [Homo sapiens]	5316.25	54.81	1	42	49	291	1.4168e+09	644	65.999	8.11865
High	AGLGGGTQEGPLAGTYK	4	1	1	4502175		0	1.71265e+08	0	1.853e-07	102.98	3.47164e-09	2	1576.79	-2.37636	42.4796	0
	Accession	Description	Score	Coverage	# Proteins	# Unique Peptides	# Peptides	# PSMs	Area	# AAs	MW [kDa]	calc. pI
	4502175	protein Shroom2 [Homo sapiens]	10846.2	62.38	3	102	102	592	1.59107e+09	1616	176.303	7.09326
High	GSSSGGGYSSGSSSYGSGGR	1	1	1	47132620		0	4.29561e+07	0	4.443e-09	102.87	4.01514e-09	2	1740.7	-1.83324	15.2817	0
	Accession	Description	Score	Coverage	# Proteins	# Unique Peptides	# Peptides	# PSMs	Area	# AAs	MW [kDa]	calc. pI
	47132620	keratin, type II cytoskeletal 2 epidermal [Homo sapiens]	4493.11	72.93	2	38	48	176	1.11828e+09	639	65.3932	8.00146
High	GGSGGSHGGGSGFGGESGGSYGGGEEASGSGGGYGGGSGK	21	1	1	55956899		0	6.85576e+06	0	2.281e-11	100.44	1.35276e-08	3	3223.28	-2.05744	29.1326	0
	Accession	Description	Score	Coverage	# Proteins	# Unique Peptides	# Peptides	# PSMs	Area	# AAs	MW [kDa]	calc. pI
	55956899	keratin, type I cytoskeletal 9 [Homo sapiens]	4663.48	63.88	1	33	34	184	7.05989e+08	623	62.0268	5.23682
High	SKELTTEIDNNIEQISSYK	4	1	1	195972866		0	1.37387e+08	0	6.103e-14	99.53	1.08309e-08	2	2212.1	0.739421	63.9554	1
	Accession	Description	Score	Coverage	# Proteins	# Unique Peptides	# Peptides	# PSMs	Area	# AAs	MW [kDa]	calc. pI
	195972866	keratin, type I cytoskeletal 10 [Homo sapiens]	2913.15	47.77	15	28	35	143	9.23939e+08	584	58.7656	5.21143
High	QISNLQQSISDAEQR	7	1	1	119395750		0	6.42684e+08	0	1.239e-08	97.95	1.42609e-08	2	1716.85	-2.23879	48.4547	0
	Accession	Description	Score	Coverage	# Proteins	# Unique Peptides	# Peptides	# PSMs	Area	# AAs	MW [kDa]	calc. pI
	119395750	keratin, type II cytoskeletal 1 [Homo sapiens]	5316.25	54.81	1	42	49	291	1.4168e+09	644	65.999	8.11865
High	VENALNNLDDGASPGDR	10	1	1	4502175		0	1.59058e+09	0	4.673e-10	97.9	1.64614e-08	2	1756.81	-1.32095	37.6992	0
	Accession	Description	Score	Coverage	# Proteins	# Unique Peptides	# Peptides	# PSMs	Area	# AAs	MW [kDa]	calc. pI
	4502175	protein Shroom2 [Homo sapiens]	10846.2	62.38	3	102	102	592	1.59107e+09	1616	176.303	7.09326
High	GPYESGSGHSSGLGHR	1	2	1	57864582		0	1.44076e+07	0	3.402e-12	96.8	1.80724e-08	2	1584.71	-2.00144	13.1812	0
	Accession	Description	Score	Coverage	# Proteins	# Unique Peptides	# Peptides	# PSMs	Area	# AAs	MW [kDa]	calc. pI
	57864582	hornerin [Homo sapiens]	448.356	15.86	2	13	13	19	1.22954e+07	2850	282.228	10.0376
High	FFESFGDLSTPDAVmGNPK	1	1	1	4504349	M15(Oxidation)	0	0	0	1.39e-09	96.46	2.78927e-08	2	2074.94	0.553728	65.2372	0
	Accession	Description	Score	Coverage	# Proteins	# Unique Peptides	# Peptides	# PSMs	Area	# AAs	MW [kDa]	calc. pI
	4504349	hemoglobin subunit beta [Homo sapiens]	103.339	19.73	5	2	2	2	5.39395e+06	147	15.9883	7.28369
High	LASYLDKVQALEEANNDLENK	2	1	1	55956899		0	5.42687e+07	0	2.671e-09	96.24	2.11895e-08	2	2377.19	1.03489	63.8288	1
	Accession	Description	Score	Coverage	# Proteins	# Unique Peptides	# Peptides	# PSMs	Area	# AAs	MW [kDa]	calc. pI
	55956899	keratin, type I cytoskeletal 9 [Homo sapiens]	4663.48	63.88	1	33	34	184	7.05989e+08	623	62.0268	5.23682
High	SGGGGGGGLGSGGSIR	9	1	1	55956899		0	5.22265e+08	0	8.832e-10	96.05	1.5234e-08	2	1232.6	-1.43954	19.3844	0
	Accession	Description	Score	Coverage	# Proteins	# Unique Peptides	# Peptides	# PSMs	Area	# AAs	MW [kDa]	calc. pI
	55956899	keratin, type I cytoskeletal 9 [Homo sapiens]	4663.48	63.88	1	33	34	184	7.05989e+08	623	62.0268	5.23682
High	QTIDNSQGAYQEAFDISK	4	1	1	5803227		0	3.18708e+07	0	1.156e-09	95.96	2.91033e-08	2	2014.93	-0.162376	53.5336	0
	Accession	Description	Score	Coverage	# Proteins	# Unique Peptides	# Peptides	# PSMs	Area	# AAs	MW [kDa]	calc. pI
	5803227	14-3-3 protein theta [Homo sapiens]	604.154	42.04	2	7	14	29	9.35509e+07	245	27.7468	4.77979
High	AEAESLYQSKYEELQITAGR	2	1	1	119395750		0	6.16431e+06	0	8.973e-10	93.62	4.54063e-08	2	2286.12	-0.687927	55.1586	1
	Accession	Description	Score	Coverage	# Proteins	# Unique Peptides	# Peptides	# PSMs	Area	# AAs	MW [kDa]	calc. pI
	119395750	keratin, type II cytoskeletal 1 [Homo sapiens]	5316.25	54.81	1	42	49	291	1.4168e+09	644	65.999	8.11865
High	GGSGGGGSISGGGYGSGGGSGGR	7	1	1	47132620		0	1.38917e+07	0	3.714e-10	92.85	4.843e-08	2	1741.75	-1.03322	16.9058	0
	Accession	Description	Score	Coverage	# Proteins	# Unique Peptides	# Peptides	# PSMs	Area	# AAs	MW [kDa]	calc. pI
	47132620	keratin, type II cytoskeletal 2 epidermal [Homo sapiens]	4493.11	72.93	2	38	48	176	1.11828e+09	639	65.3932	8.00146
High	TALLDAAGVASLLTTAEVVVTEIPK	1	1	1	41399285		0	0	0	1.592e-09	90.25	9.15739e-09	2	2482.4	1.1131	73.7925	0
	Accession	Description	Score	Coverage	# Proteins	# Unique Peptides	# Peptides	# PSMs	Area	# AAs	MW [kDa]	calc. pI
	41399285	60 kDa heat shock protein, mitochondrial [Homo sapiens]	90.25	8.03	1	2	2	2		573	61.0164	5.87158
High	VQALEEANNDLENK	6	1	1	55956899		0	6.01894e+08	0	4.414e-09	89.87	8.9386e-08	2	1586.76	-2.19105	38.4474	0
	Accession	Description	Score	Coverage	# Proteins	# Unique Peptides	# Peptides	# PSMs	Area	# AAs	MW [kDa]	calc. pI
	55956899	keratin, type I cytoskeletal 9 [Homo sapiens]	4663.48	63.88	1	33	34	184	7.05989e+08	623	62.0268	5.23682
High	DSAYGSFSTSSSTPDHTLSK	7	1	1	4502175		0	3.07401e+08	0	8.714e-09	89.52	1.38714e-07	2	2074.92	-2.15255	37.0224	0
	Accession	Description	Score	Coverage	# Proteins	# Unique Peptides	# Peptides	# PSMs	Area	# AAs	MW [kDa]	calc. pI
	4502175	protein Shroom2 [Homo sapiens]	10846.2	62.38	3	102	102	592	1.59107e+09	1616	176.303	7.09326
High	GFSSGSAVVSGGSR	3	1	1	47132620		0	2.45889e+08	0	3.958e-08	88.88	8.80053e-08	2	1254.61	-1.38122	25.71	0
	Accession	Description	Score	Coverage	# Proteins	# Unique Peptides	# Peptides	# PSMs	Area	# AAs	MW [kDa]	calc. pI
	47132620	keratin, type II cytoskeletal 2 epidermal [Homo sapiens]	4493.11	72.93	2	38	48	176	1.11828e+09	639	65.3932	8.00146
High	ILTATVDNANVLLQIDNAR	2	1	1	15431310		0	1.83823e+07	0	5.254e-10	88.88	3.48139e-08	2	2054.13	0.79777	68.9898	0
	Accession	Description	Score	Coverage	# Proteins	# Unique Peptides	# Peptides	# PSMs	Area	# AAs	MW [kDa]	calc. pI
	15431310	keratin, type I cytoskeletal 14 [Homo sapiens]	1314.93	56.78	13	11	30	87	4.81219e+08	472	51.5894	5.16064
High	SSSGSSSSYGQHGSGSR	1	2	1	57864582		0	1.75684e+06	0	3.609e-07	87.98	1.09385e-07	2	1614.67	-0.179428	9.32364	0
	Accession	Description	Score	Coverage	# Proteins	# Unique Peptides	# Peptides	# PSMs	Area	# AAs	MW [kDa]	calc. pI
	57864582	hornerin [Homo sapiens]	448.356	15.86	2	13	13	19	1.22954e+07	2850	282.228	10.0376
High	GIVDQSQQAYQEAFEISK	1	1	1	208973244		0	1.36449e+07	0	1.514e-11	87.97	1.53284e-07	2	2040.99	-1.01628	63.9211	0
	Accession	Description	Score	Coverage	# Proteins	# Unique Peptides	# Peptides	# PSMs	Area	# AAs	MW [kDa]	calc. pI
	208973244	14-3-3 protein zeta/delta [Homo sapiens]	251.052	39.18	1	5	10	14	3.64562e+07	245	27.7277	4.79248
High	TIGGGDDSFNTFFSETGAGK	2	6	1	393715095		0	1.67417e+07	0	1.413e-08	87.49	2.00874e-07	2	2007.89	-3.60053	66.9671	0
	Accession	Description	Score	Coverage	# Proteins	# Unique Peptides	# Peptides	# PSMs	Area	# AAs	MW [kDa]	calc. pI
	393715095	tubulin alpha-1A chain isoform 2 [Homo sapiens]	196.665	19.47	12	6	6	9	2.11692e+07	416	46.2678	5.08447
High	QSLEASLAETEGR	9	1	1	195972866		0	6.46842e+08	0	6.17e-10	87.37	1.31285e-07	2	1390.68	-0.509046	46.3067	0
	Accession	Description	Score	Coverage	# Proteins	# Unique Peptides	# Peptides	# PSMs	Area	# AAs	MW [kDa]	calc. pI
	195972866	keratin, type I cytoskeletal 10 [Homo sapiens]	2913.15	47.77	15	28	35	143	9.23939e+08	584	58.7656	5.21143
High	YSEESTPADLGPR	7	1	1	4502175		0	1.78458e+09	0	2.544e-07	86.94	1.57795e-07	2	1421.65	-1.65031	33.2221	0
	Accession	Description	Score	Coverage	# Proteins	# Unique Peptides	# Peptides	# PSMs	Area	# AAs	MW [kDa]	calc. pI
	4502175	protein Shroom2 [Homo sapiens]	10846.2	62.38	3	102	102	592	1.59107e+09	1616	176.303	7.09326
High	NKLNDLEDALQQAKEDLAR	2	1	1	119395750		0	8639912	0	9.444e-13	86.63	1.48721e-07	2	2184.13	0.189028	71.9449	2
	Accession	Description	Score	Coverage	# Proteins	# Unique Peptides	# Peptides	# PSMs	Area	# AAs	MW [kDa]	calc. pI
	119395750	keratin, type II cytoskeletal 1 [Homo sapiens]	5316.25	54.81	1	42	49	291	1.4168e+09	644	65.999	8.11865
High	TTSLGDSLNAHSAAEK	6	1	1	4502175		0	2.43468e+08	0	1.277e-10	86.6	1.80162e-07	2	1601.77	-1.27207	26.6436	0
	Accession	Description	Score	Coverage	# Proteins	# Unique Peptides	# Peptides	# PSMs	Area	# AAs	MW [kDa]	calc. pI
	4502175	protein Shroom2 [Homo sapiens]	10846.2	62.38	3	102	102	592	1.59107e+09	1616	176.303	7.09326
High	GQVGGDVNVEmDAAPGVDLSR	3	1	1	15431310	M11(Oxidation)	0	1.96875e+07	0	2.987e-12	85.83	2.98831e-07	2	2101.98	-0.360388	47.6148	0
	Accession	Description	Score	Coverage	# Proteins	# Unique Peptides	# Peptides	# PSMs	Area	# AAs	MW [kDa]	calc. pI
	15431310	keratin, type I cytoskeletal 14 [Homo sapiens]	1314.93	56.78	13	11	30	87	4.81219e+08	472	51.5894	5.16064
High	NVQDAIADAEQR	4	1	1	47132620		0	3.06128e+08	0	6.236e-08	85.45	2.06271e-07	2	1329.64	1.32335	40.9463	0
	Accession	Description	Score	Coverage	# Proteins	# Unique Peptides	# Peptides	# PSMs	Area	# AAs	MW [kDa]	calc. pI
	47132620	keratin, type II cytoskeletal 2 epidermal [Homo sapiens]	4493.11	72.93	2	38	48	176	1.11828e+09	639	65.3932	8.00146
High	IIAATIENAQPILQIDNAR	2	1	1	24430192		0	5.9441e+07	0	1.579e-09	84.77	7.05197e-08	2	2064.14	-0.264803	66.4204	0
	Accession	Description	Score	Coverage	# Proteins	# Unique Peptides	# Peptides	# PSMs	Area	# AAs	MW [kDa]	calc. pI
	24430192	keratin, type I cytoskeletal 16 [Homo sapiens]	1110.35	53.28	13	17	30	83	4.81219e+08	473	51.2362	5.04639
High	STVALTAAGEAEDGTGR	77	1	1	4502175		0	1.37276e+09	0	6.155e-09	84.69	3.01927e-07	2	1605.77	-2.29886	38.8331	0
	Accession	Description	Score	Coverage	# Proteins	# Unique Peptides	# Peptides	# PSMs	Area	# AAs	MW [kDa]	calc. pI
	4502175	protein Shroom2 [Homo sapiens]	10846.2	62.38	3	102	102	592	1.59107e+09	1616	176.303	7.09326
High	AGTGVDNVDLEAATR	1	1	1	23308577		0	5.98642e+06	0	1.131e-07	84.58	2.65433e-07	2	1488.73	-0.677375	40.8178	0
	Accession	Description	Score	Coverage	# Proteins	# Unique Peptides	# Peptides	# PSMs	Area	# AAs	MW [kDa]	calc. pI
	23308577	D-3-phosphoglycerate dehydrogenase [Homo sapiens]	116.082	7.13	1	3	3	3	4.24343e+06	533	56.6144	6.7124
High	AVTEQGAELSNEER	4	1	1	5803227		0	1.63355e+08	0	6.182e-09	83.72	3.58167e-07	2	1532.72	0.488492	24.3025	0
	Accession	Description	Score	Coverage	# Proteins	# Unique Peptides	# Peptides	# PSMs	Area	# AAs	MW [kDa]	calc. pI
	5803227	14-3-3 protein theta [Homo sapiens]	604.154	42.04	2	7	14	29	9.35509e+07	245	27.7468	4.77979
High	NKLNDLEDALQQAK	5	1	1	119395750		0	1.83024e+08	0	1.596e-08	83.57	2.86142e-07	2	1599.83	-0.96909	57.376	1
	Accession	Description	Score	Coverage	# Proteins	# Unique Peptides	# Peptides	# PSMs	Area	# AAs	MW [kDa]	calc. pI
	119395750	keratin, type II cytoskeletal 1 [Homo sapiens]	5316.25	54.81	1	42	49	291	1.4168e+09	644	65.999	8.11865
High	IINEPTAAAIAYGLDK	1	5	2	5729877;16507237		0	8.50885e+06	0	5.015e-10	82.61	2.2589e-07	2	1659.89	-1.16463	63.5431	0
	Accession	Description	Score	Coverage	# Proteins	# Unique Peptides	# Peptides	# PSMs	Area	# AAs	MW [kDa]	calc. pI
	5729877	heat shock cognate 71 kDa protein isoform 1 [Homo sapiens]	376.178	35.14	3	17	20	32	1.27258e+08	646	70.8542	5.51611
	16507237	78 kDa glucose-regulated protein precursor [Homo sapiens]	215.606	11.31	1	3	5	8	5.59557e+07	654	72.2884	5.16064
High	LNDLEDALQQAK	6	1	1	119395750		0	5.69415e+08	0	3.099e-07	82.25	3.72289e-07	2	1357.69	-0.811341	53.1965	0
	Accession	Description	Score	Coverage	# Proteins	# Unique Peptides	# Peptides	# PSMs	Area	# AAs	MW [kDa]	calc. pI
	119395750	keratin, type II cytoskeletal 1 [Homo sapiens]	5316.25	54.81	1	42	49	291	1.4168e+09	644	65.999	8.11865
High	LNDLEEALQQAK	1	1	1	47132620		0	1.60647e+08	0	3.911e-09	82.07	3.67865e-07	2	1371.71	0.691575	57.5142	0
	Accession	Description	Score	Coverage	# Proteins	# Unique Peptides	# Peptides	# PSMs	Area	# AAs	MW [kDa]	calc. pI
	47132620	keratin, type II cytoskeletal 2 epidermal [Homo sapiens]	4493.11	72.93	2	38	48	176	1.11828e+09	639	65.3932	8.00146
High	LLTETEDWLYEEGEDQAK	1	1	1	42544159		0	1.99555e+06	0	7.464e-09	81.84	8.17641e-07	2	2168.99	-0.555032	66.3736	0
	Accession	Description	Score	Coverage	# Proteins	# Unique Peptides	# Peptides	# PSMs	Area	# AAs	MW [kDa]	calc. pI
	42544159	heat shock protein 105 kDa [Homo sapiens]	165.05	10.49	2	7	7	7	4.94605e+06	858	96.8037	5.38916
High	ALEESNYELEGK	7	1	1	195972866		0	1.31188e+09	0	8.441e-06	81.67	5.30319e-07	2	1381.65	-1.13434	35.6269	0
	Accession	Description	Score	Coverage	# Proteins	# Unique Peptides	# Peptides	# PSMs	Area	# AAs	MW [kDa]	calc. pI
	195972866	keratin, type I cytoskeletal 10 [Homo sapiens]	2913.15	47.77	15	28	35	143	9.23939e+08	584	58.7656	5.21143
High	FGQGVDNAAGQAGNEAGR	1	1	1	260436922		0	2.5363e+06	0	2.639e-06	81.14	8.03357e-07	2	1718.78	-1.12122	26.7186	0
	Accession	Description	Score	Coverage	# Proteins	# Unique Peptides	# Peptides	# PSMs	Area	# AAs	MW [kDa]	calc. pI
	260436922	suprabasin isoform 1 precursor [Homo sapiens]	198.25	18.31	1	3	3	4	3.59276e+06	590	60.5046	7.00537
High	DFLAGGIAAAISK	1	1	1	156071462		0	1.70214e+06	0	6.135e-08	80.3	3.21973e-07	2	1233.69	1.32214	68.4295	0
	Accession	Description	Score	Coverage	# Proteins	# Unique Peptides	# Peptides	# PSMs	Area	# AAs	MW [kDa]	calc. pI
	156071462	ADP/ATP translocase 3 [Homo sapiens]	83.3285	10.07	3	1	3	3	5.41098e+06	298	32.8452	9.74463
High	SGGGFSSGSAGIINYQR	2	1	1	119395750		0	5.44214e+07	0	2.295e-09	80.02	9.38667e-07	2	1657.79	-2.2374	46.6846	0
	Accession	Description	Score	Coverage	# Proteins	# Unique Peptides	# Peptides	# PSMs	Area	# AAs	MW [kDa]	calc. pI
	119395750	keratin, type II cytoskeletal 1 [Homo sapiens]	5316.25	54.81	1	42	49	291	1.4168e+09	644	65.999	8.11865
High	HGGGGGGFGGGGFGSR	6	1	1	47132620		0	1.45013e+08	0	1.694e-09	79.8	7.09953e-07	2	1320.58	-0.815241	25.3976	0
	Accession	Description	Score	Coverage	# Proteins	# Unique Peptides	# Peptides	# PSMs	Area	# AAs	MW [kDa]	calc. pI
	47132620	keratin, type II cytoskeletal 2 epidermal [Homo sapiens]	4493.11	72.93	2	38	48	176	1.11828e+09	639	65.3932	8.00146
High	ADTSSAENILYTVGLWEAPR	1	1	1	4502175		0	5.46607e+08	0	8.164e-09	79.4	1.14012e-06	2	2193.08	-1.11702	73.1484	0
	Accession	Description	Score	Coverage	# Proteins	# Unique Peptides	# Peptides	# PSMs	Area	# AAs	MW [kDa]	calc. pI
	4502175	protein Shroom2 [Homo sapiens]	10846.2	62.38	3	102	102	592	1.59107e+09	1616	176.303	7.09326
High	TSQNSELNNMQDLVEDYKK	4	1	1	47132620		0	2.40395e+08	0	3.055e-05	79.36	1.61128e-06	2	2256.04	-1.50697	60.9016	1
	Accession	Description	Score	Coverage	# Proteins	# Unique Peptides	# Peptides	# PSMs	Area	# AAs	MW [kDa]	calc. pI
	47132620	keratin, type II cytoskeletal 2 epidermal [Homo sapiens]	4493.11	72.93	2	38	48	176	1.11828e+09	639	65.3932	8.00146
High	SDLEMQYETLQEELMALK	1	1	1	55956899		0	0	0	1.976e-09	79.32	1.44258e-06	2	2171.02	-0.020957	73.1622	0
	Accession	Description	Score	Coverage	# Proteins	# Unique Peptides	# Peptides	# PSMs	Area	# AAs	MW [kDa]	calc. pI
	55956899	keratin, type I cytoskeletal 9 [Homo sapiens]	4663.48	63.88	1	33	34	184	7.05989e+08	623	62.0268	5.23682
High	SVTEQGAELSNEER	1	1	1	208973244		0	1.78192e+07	0	3.051e-07	78.88	1.16478e-06	2	1548.71	-1.98385	25.5577	0
	Accession	Description	Score	Coverage	# Proteins	# Unique Peptides	# Peptides	# PSMs	Area	# AAs	MW [kDa]	calc. pI
	208973244	14-3-3 protein zeta/delta [Homo sapiens]	251.052	39.18	1	5	10	14	3.64562e+07	245	27.7277	4.79248
High	EKTVEDLKSEELAR	3	1	1	4502175		0	6.28233e+07	0	5.096e-08	78.71	7.93385e-07	2	1646.86	-2.57887	30.1005	2
	Accession	Description	Score	Coverage	# Proteins	# Unique Peptides	# Peptides	# PSMs	Area	# AAs	MW [kDa]	calc. pI
	4502175	protein Shroom2 [Homo sapiens]	10846.2	62.38	3	102	102	592	1.59107e+09	1616	176.303	7.09326
High	SLDLDSIIAEVK	2	1	1	119395750		0	717775296	0	5.342e-06	78.51	6.19382e-07	2	1302.72	2.20606	73.033	0
	Accession	Description	Score	Coverage	# Proteins	# Unique Peptides	# Peptides	# PSMs	Area	# AAs	MW [kDa]	calc. pI
	119395750	keratin, type II cytoskeletal 1 [Homo sapiens]	5316.25	54.81	1	42	49	291	1.4168e+09	644	65.999	8.11865
High	NKLNDLEEALQQAK	3	1	1	47132620		0	4.72901e+07	0	7.271e-07	77.37	1.10763e-06	2	1613.85	-1.58128	59.995	1
	Accession	Description	Score	Coverage	# Proteins	# Unique Peptides	# Peptides	# PSMs	Area	# AAs	MW [kDa]	calc. pI
	47132620	keratin, type II cytoskeletal 2 epidermal [Homo sapiens]	4493.11	72.93	2	38	48	176	1.11828e+09	639	65.3932	8.00146
High	YEELQITAGR	29	2	2	119395750;119703753		0	1370611365	0	1.016e-07	77.03	1.23548e-06	2	1179.6	-1.31125	40.8006	0
	Accession	Description	Score	Coverage	# Proteins	# Unique Peptides	# Peptides	# PSMs	Area	# AAs	MW [kDa]	calc. pI
	119395750	keratin, type II cytoskeletal 1 [Homo sapiens]	5316.25	54.81	1	42	49	291	1.4168e+09	644	65.999	8.11865
	119703753	keratin, type II cytoskeletal 6B [Homo sapiens]	1281.87	43.26	10	2	33	105	8.03646e+08	564	60.0303	8.00146
High	DLDPNPGDLYPESLEHR	6	1	1	4502175		0	7.54132e+08	0	2.26e-07	75.76	2.83246e-06	2	1966.91	-0.91015	57.1346	0
	Accession	Description	Score	Coverage	# Proteins	# Unique Peptides	# Peptides	# PSMs	Area	# AAs	MW [kDa]	calc. pI
	4502175	protein Shroom2 [Homo sapiens]	10846.2	62.38	3	102	102	592	1.59107e+09	1616	176.303	7.09326
High	KEEPSVPAAVSLATNSTYYSTSAPK	8	1	1	4502175		0	3.17559e+08	0	7.733e-09	75.27	2.83646e-06	2	2598.29	-0.0695882	59.2032	1
	Accession	Description	Score	Coverage	# Proteins	# Unique Peptides	# Peptides	# PSMs	Area	# AAs	MW [kDa]	calc. pI
	4502175	protein Shroom2 [Homo sapiens]	10846.2	62.38	3	102	102	592	1.59107e+09	1616	176.303	7.09326
High	LLEGEDAHLSSSQFSSGSQSSR	2	1	1	15431310		0	5.27452e+07	0	9.85e-11	74.94	4.13609e-06	2	2309.06	-1.20586	40.6147	0
	Accession	Description	Score	Coverage	# Proteins	# Unique Peptides	# Peptides	# PSMs	Area	# AAs	MW [kDa]	calc. pI
	15431310	keratin, type I cytoskeletal 14 [Homo sapiens]	1314.93	56.78	13	11	30	87	4.81219e+08	472	51.5894	5.16064
High	GQVGGDVNVEMDAAPGVDLSR	5	1	1	15431310		0	2.23529e+07	0	1.275e-08	74.82	3.57132e-06	2	2085.98	-1.51343	55.748	0
	Accession	Description	Score	Coverage	# Proteins	# Unique Peptides	# Peptides	# PSMs	Area	# AAs	MW [kDa]	calc. pI
	15431310	keratin, type I cytoskeletal 14 [Homo sapiens]	1314.93	56.78	13	11	30	87	4.81219e+08	472	51.5894	5.16064
High	GSGGGSSGGSIGGR	4	1	1	119395750		0	1.3813e+08	0	0.001652	74.56	1.72698e-06	2	1092.5	-1.05695	10.2628	0
	Accession	Description	Score	Coverage	# Proteins	# Unique Peptides	# Peptides	# PSMs	Area	# AAs	MW [kDa]	calc. pI
	119395750	keratin, type II cytoskeletal 1 [Homo sapiens]	5316.25	54.81	1	42	49	291	1.4168e+09	644	65.999	8.11865
High	GGSISGGGYGSGGGK	3	1	1	47132620		0	1.09459e+08	0	5.401e-06	74.56	2.2589e-06	1	1197.55	-1.59816	14.6071	0
	Accession	Description	Score	Coverage	# Proteins	# Unique Peptides	# Peptides	# PSMs	Area	# AAs	MW [kDa]	calc. pI
	47132620	keratin, type II cytoskeletal 2 epidermal [Homo sapiens]	4493.11	72.93	2	38	48	176	1.11828e+09	639	65.3932	8.00146
High	GSYGSGGSSYGSGGGSYGSGGGGGGHGSYGSGSSSGGYR	15	1	1	119395750		0	1.80497e+08	0	1.565e-07	74.49	5.38604e-06	3	3312.31	-0.856884	28.3629	0
	Accession	Description	Score	Coverage	# Proteins	# Unique Peptides	# Peptides	# PSMs	Area	# AAs	MW [kDa]	calc. pI
	119395750	keratin, type II cytoskeletal 1 [Homo sapiens]	5316.25	54.81	1	42	49	291	1.4168e+09	644	65.999	8.11865
High	FLEQQNQVLQTK	5	3	3	47132620;119395750;194018511		0	1205523640	0	4.788e-06	74.24	2.01913e-06	2	1475.78	-1.98205	39.7386	0
	Accession	Description	Score	Coverage	# Proteins	# Unique Peptides	# Peptides	# PSMs	Area	# AAs	MW [kDa]	calc. pI
	119395750	keratin, type II cytoskeletal 1 [Homo sapiens]	5316.25	54.81	1	42	49	291	1.4168e+09	644	65.999	8.11865
	47132620	keratin, type II cytoskeletal 2 epidermal [Homo sapiens]	4493.11	72.93	2	38	48	176	1.11828e+09	639	65.3932	8.00146
	194018511	keratin, type II cytoskeletal 1b [Homo sapiens]	276.328	11.07	1	3	7	15	5.00307e+08	578	61.8635	5.98584
High	AETECQNTEYQQLLDIK	1	1	1	195972866		0	866666	0	3.306e-10	74.12	4.38569e-06	2	2025.94	-0.674797	66.3109	0
	Accession	Description	Score	Coverage	# Proteins	# Unique Peptides	# Peptides	# PSMs	Area	# AAs	MW [kDa]	calc. pI
	195972866	keratin, type I cytoskeletal 10 [Homo sapiens]	2913.15	47.77	15	28	35	143	9.23939e+08	584	58.7656	5.21143
High	AQGPVFSEAAAAQHFTALAQAQPR	4	1	1	4502175		0	1.20496e+08	0	4.579e-09	73.98	3.20156e-06	2	2467.25	-0.870701	66.0043	0
	Accession	Description	Score	Coverage	# Proteins	# Unique Peptides	# Peptides	# PSMs	Area	# AAs	MW [kDa]	calc. pI
	4502175	protein Shroom2 [Homo sapiens]	10846.2	62.38	3	102	102	592	1.59107e+09	1616	176.303	7.09326
High	GQTGGDVNVEMDAAPGVDLSR	5	1	1	24430192		0	3.3787e+07	0	2.933e-07	73.48	5.53976e-06	2	2087.96	-1.63464	52.6146	0
	Accession	Description	Score	Coverage	# Proteins	# Unique Peptides	# Peptides	# PSMs	Area	# AAs	MW [kDa]	calc. pI
	24430192	keratin, type I cytoskeletal 16 [Homo sapiens]	1110.35	53.28	13	17	30	83	4.81219e+08	473	51.2362	5.04639
High	AQPAEPQPLGTQVPPEKDR	17	1	1	4502175		0	2.80355e+07	0	2.11e-08	73.41	2.91636e-06	2	2058.06	-2.95608	34.2271	1
	Accession	Description	Score	Coverage	# Proteins	# Unique Peptides	# Peptides	# PSMs	Area	# AAs	MW [kDa]	calc. pI
	4502175	protein Shroom2 [Homo sapiens]	10846.2	62.38	3	102	102	592	1.59107e+09	1616	176.303	7.09326
High	VEDVSAVEIVGGATR	1	1	1	42544159		0	6.45237e+06	0	6.583e-08	73.18	2.53643e-06	2	1501.78	-3.0469	52.0218	0
	Accession	Description	Score	Coverage	# Proteins	# Unique Peptides	# Peptides	# PSMs	Area	# AAs	MW [kDa]	calc. pI
	42544159	heat shock protein 105 kDa [Homo sapiens]	165.05	10.49	2	7	7	7	4.94605e+06	858	96.8037	5.38916
High	GEQHGSSSGSSSSYGQHGSGSR	1	2	1	57864582		0	3530205	0	2.913e-11	72.95	5.44508e-06	3	2122.88	-0.155559	9.24032	0
	Accession	Description	Score	Coverage	# Proteins	# Unique Peptides	# Peptides	# PSMs	Area	# AAs	MW [kDa]	calc. pI
	57864582	hornerin [Homo sapiens]	448.356	15.86	2	13	13	19	1.22954e+07	2850	282.228	10.0376
High	EVATNSELVQSGK	3	2	2	4557701;15431310		0	1.03726e+08	0	4.948e-07	72.44	3.67186e-06	2	1361.69	0.956824	22.8862	0
	Accession	Description	Score	Coverage	# Proteins	# Unique Peptides	# Peptides	# PSMs	Area	# AAs	MW [kDa]	calc. pI
	15431310	keratin, type I cytoskeletal 14 [Homo sapiens]	1314.93	56.78	13	11	30	87	4.81219e+08	472	51.5894	5.16064
	4557701	keratin, type I cytoskeletal 17 [Homo sapiens]	490.058	44.68	14	8	22	40	3.6048e+08	432	48.076	5.021
High	GQTGGDVNVEmDAAPGVDLSR	1	1	1	24430192	M11(Oxidation)	0	1.49762e+07	0	2.786e-08	72.44	7.1128e-06	2	2103.96	-1.29404	44.2169	0
	Accession	Description	Score	Coverage	# Proteins	# Unique Peptides	# Peptides	# PSMs	Area	# AAs	MW [kDa]	calc. pI
	24430192	keratin, type I cytoskeletal 16 [Homo sapiens]	1110.35	53.28	13	17	30	83	4.81219e+08	473	51.2362	5.04639
High	DIENQYETQITQIEHEVSSSGQEVQSSAK	2	1	1	55956899		0	5.03502e+08	0	5.81e-08	72.36	9.61455e-06	3	3264.52	0.834871	72.5263	0
	Accession	Description	Score	Coverage	# Proteins	# Unique Peptides	# Peptides	# PSMs	Area	# AAs	MW [kDa]	calc. pI
	55956899	keratin, type I cytoskeletal 9 [Homo sapiens]	4663.48	63.88	1	33	34	184	7.05989e+08	623	62.0268	5.23682
High	SDLEMQYETLQEELmALK	1	1	1	55956899	M15(Oxidation)	0	1.09484e+08	0	4.517e-05	71.6	8.90041e-06	2	2187.02	-0.374882	73.0912	0
	Accession	Description	Score	Coverage	# Proteins	# Unique Peptides	# Peptides	# PSMs	Area	# AAs	MW [kDa]	calc. pI
	55956899	keratin, type I cytoskeletal 9 [Homo sapiens]	4663.48	63.88	1	33	34	184	7.05989e+08	623	62.0268	5.23682
High	FYQTSVESVDFANAPEESR	1	1	1	5902072		0	1.1954e+06	0	1.234e-07	71.36	9.67297e-06	2	2175.98	0.0921862	55.6505	0
	Accession	Description	Score	Coverage	# Proteins	# Unique Peptides	# Peptides	# PSMs	Area	# AAs	MW [kDa]	calc. pI
	5902072	serpin B3 [Homo sapiens]	71.36	4.87	1	1	1	1	1.1954e+06	390	44.5365	6.81494
High	GGSSSGGGYGSGGGGSSSVK	1	1	1	47132620		0	1.45333e+07	0	1.59e-10	71.18	6.22619e-06	2	1588.68	-1.34658	12.1187	0
	Accession	Description	Score	Coverage	# Proteins	# Unique Peptides	# Peptides	# PSMs	Area	# AAs	MW [kDa]	calc. pI
	47132620	keratin, type II cytoskeletal 2 epidermal [Homo sapiens]	4493.11	72.93	2	38	48	176	1.11828e+09	639	65.3932	8.00146
High	VENALNNLDDGAsPGDR	2	1	1	4502175	S13(Phospho)	0	1.23247e+07	0	3.506e-09	71.12	7.55295e-06	2	1836.77	-2.27253	41.8817	0
	Accession	Description	Score	Coverage	# Proteins	# Unique Peptides	# Peptides	# PSMs	Area	# AAs	MW [kDa]	calc. pI
	4502175	protein Shroom2 [Homo sapiens]	10846.2	62.38	3	102	102	592	1.59107e+09	1616	176.303	7.09326
High	TTMDLmEGIFPK	18	1	1	4502175	M6(Oxidation)	0	2.05478e+08	0	4.607e-06	70.85	6.42583e-06	2	1398.66	-0.495053	60.73	0
	Accession	Description	Score	Coverage	# Proteins	# Unique Peptides	# Peptides	# PSMs	Area	# AAs	MW [kDa]	calc. pI
	4502175	protein Shroom2 [Homo sapiens]	10846.2	62.38	3	102	102	592	1.59107e+09	1616	176.303	7.09326
High	AIGGGLSSVGGGSSTIK	2	2	1	5031839		0	3.03673e+07	0	5.2e-08	70.77	4.13321e-06	2	1447.77	-1.17159	40.0511	0
	Accession	Description	Score	Coverage	# Proteins	# Unique Peptides	# Peptides	# PSMs	Area	# AAs	MW [kDa]	calc. pI
	5031839	keratin, type II cytoskeletal 6A [Homo sapiens]	1025.26	45.04	10	3	35	84	4.13274e+08	564	60.0083	8.00146
High	FGQGVHHAAGQAGNEAGR	2	1	1	260436922		0	4.44731e+06	0	4.226e-10	70.77	8.60143e-06	2	1763.83	-1.7656	14.1346	0
	Accession	Description	Score	Coverage	# Proteins	# Unique Peptides	# Peptides	# PSMs	Area	# AAs	MW [kDa]	calc. pI
	260436922	suprabasin isoform 1 precursor [Homo sapiens]	198.25	18.31	1	3	3	4	3.59276e+06	590	60.5046	7.00537
High	LALDLEIATYR	6	10	3	119395750;125628632;331999954		0	7.19543e+07	0	9.29e-09	70.25	3.49303e-06	2	1277.71	-0.686585	68.0794	0
	Accession	Description	Score	Coverage	# Proteins	# Unique Peptides	# Peptides	# PSMs	Area	# AAs	MW [kDa]	calc. pI
	119395750	keratin, type II cytoskeletal 1 [Homo sapiens]	5316.25	54.81	1	42	49	291	1.4168e+09	644	65.999	8.11865
	331999954	keratin, type II cytoskeletal 4 [Homo sapiens]	234.74	15.96	1	3	8	21	2.19473e+08	520	56.1093	6.60986
	125628632	keratin, type II cytoskeletal 80 isoform K80.1 [Homo sapiens]	155.004	5.92	2	1	2	4	3.70724e+07	422	47.212	5.30029
High	SLNNQFASFIDKVR	2	1	1	119395750		0	5.62627e+07	0	5.008e-07	70.19	5.255e-06	2	1638.86	0.52724	68.464	1
	Accession	Description	Score	Coverage	# Proteins	# Unique Peptides	# Peptides	# PSMs	Area	# AAs	MW [kDa]	calc. pI
	119395750	keratin, type II cytoskeletal 1 [Homo sapiens]	5316.25	54.81	1	42	49	291	1.4168e+09	644	65.999	8.11865
High	LNDLEDALQQAKEDLAR	3	1	1	119395750		0	5.03167e+07	0	8.831e-09	69.85	7.54101e-06	2	1941.99	0.129423	72.0762	1
	Accession	Description	Score	Coverage	# Proteins	# Unique Peptides	# Peptides	# PSMs	Area	# AAs	MW [kDa]	calc. pI
	119395750	keratin, type II cytoskeletal 1 [Homo sapiens]	5316.25	54.81	1	42	49	291	1.4168e+09	644	65.999	8.11865
High	YEELQVTVGR	9	1	1	47132620		0	3.71237e+08	0	7.93e-06	69.84	5.85685e-06	2	1193.61	-2.03268	42.4779	0
	Accession	Description	Score	Coverage	# Proteins	# Unique Peptides	# Peptides	# PSMs	Area	# AAs	MW [kDa]	calc. pI
	47132620	keratin, type II cytoskeletal 2 epidermal [Homo sapiens]	4493.11	72.93	2	38	48	176	1.11828e+09	639	65.3932	8.00146
High	LALDVEIATYR	9	9	4	47132620;119703753;5031839;119395754		0	2.42351e+07	0	2.797e-07	69.8	4.20946e-06	2	1263.69	0.388161	63.9667	0
	Accession	Description	Score	Coverage	# Proteins	# Unique Peptides	# Peptides	# PSMs	Area	# AAs	MW [kDa]	calc. pI
	47132620	keratin, type II cytoskeletal 2 epidermal [Homo sapiens]	4493.11	72.93	2	38	48	176	1.11828e+09	639	65.3932	8.00146
	119703753	keratin, type II cytoskeletal 6B [Homo sapiens]	1281.87	43.26	10	2	33	105	8.03646e+08	564	60.0303	8.00146
	119395754	keratin, type II cytoskeletal 5 [Homo sapiens]	1041.82	41.69	10	15	32	85	2.81996e+08	590	62.34	7.73779
	5031839	keratin, type II cytoskeletal 6A [Homo sapiens]	1025.26	45.04	10	3	35	84	4.13274e+08	564	60.0083	8.00146
High	EVASNSELVQSSR	2	1	1	24430192		0	2.63337e+07	0	4.584e-08	69.56	7.51951e-06	2	1405.69	-2.34557	22.2712	0
	Accession	Description	Score	Coverage	# Proteins	# Unique Peptides	# Peptides	# PSMs	Area	# AAs	MW [kDa]	calc. pI
	24430192	keratin, type I cytoskeletal 16 [Homo sapiens]	1110.35	53.28	13	17	30	83	4.81219e+08	473	51.2362	5.04639
High	TSEDTVGTFADR	9	1	1	4502175		0	1.21483e+09	0	4.979e-07	69.39	8.06711e-06	2	1298.58	-0.921699	32.1635	0
	Accession	Description	Score	Coverage	# Proteins	# Unique Peptides	# Peptides	# PSMs	Area	# AAs	MW [kDa]	calc. pI
	4502175	protein Shroom2 [Homo sapiens]	10846.2	62.38	3	102	102	592	1.59107e+09	1616	176.303	7.09326
High	AGTSDLPR	5	1	1	4502175		0	3.0579e+08	0	0.0005279	69.23	3.97001e-06	2	816.421	0.0205857	16.5742	0
	Accession	Description	Score	Coverage	# Proteins	# Unique Peptides	# Peptides	# PSMs	Area	# AAs	MW [kDa]	calc. pI
	4502175	protein Shroom2 [Homo sapiens]	10846.2	62.38	3	102	102	592	1.59107e+09	1616	176.303	7.09326
High	ALEEANTELEVK	1	1	1	4557701		0	1.84968e+07	0	2.207e-06	68.41	9.3377e-06	2	1345.68	-1.90748	38.4532	0
	Accession	Description	Score	Coverage	# Proteins	# Unique Peptides	# Peptides	# PSMs	Area	# AAs	MW [kDa]	calc. pI
	4557701	keratin, type I cytoskeletal 17 [Homo sapiens]	490.058	44.68	14	8	22	40	3.6048e+08	432	48.076	5.021
High	QLDSIVGER	4	3	2	5031839;119395754		0	9.67291e+07	0	0.0009319	68.2	7.65105e-06	2	1016.53	-2.15594	34.5905	0
	Accession	Description	Score	Coverage	# Proteins	# Unique Peptides	# Peptides	# PSMs	Area	# AAs	MW [kDa]	calc. pI
	119395754	keratin, type II cytoskeletal 5 [Homo sapiens]	1041.82	41.69	10	15	32	85	2.81996e+08	590	62.34	7.73779
	5031839	keratin, type II cytoskeletal 6A [Homo sapiens]	1025.26	45.04	10	3	35	84	4.13274e+08	564	60.0083	8.00146
High	SSPSTDHYKQEASVELR	2	1	1	4502175		0	3.60884e+07	0	4.591e-08	68.16	1.61158e-05	2	1933.92	-2.32247	29.1695	1
	Accession	Description	Score	Coverage	# Proteins	# Unique Peptides	# Peptides	# PSMs	Area	# AAs	MW [kDa]	calc. pI
	4502175	protein Shroom2 [Homo sapiens]	10846.2	62.38	3	102	102	592	1.59107e+09	1616	176.303	7.09326
High	YGDGIQLTR	1	2	1	58530840		0	5.46843e+06	0	3.19e-05	68.08	6.76845e-06	2	1022.52	-2.77946	36.0469	0
	Accession	Description	Score	Coverage	# Proteins	# Unique Peptides	# Peptides	# PSMs	Area	# AAs	MW [kDa]	calc. pI
	58530840	desmoplakin isoform I [Homo sapiens]	255.286	7.84	2	21	21	23	9.79513e+06	2871	331.569	6.81494
High	FGQGAHHAAGQAGNEAGR	1	1	1	260436922		0	3.79466e+06	0	8e-10	67.93	1.64527e-05	3	1735.8	-0.120407	11.8351	0
	Accession	Description	Score	Coverage	# Proteins	# Unique Peptides	# Peptides	# PSMs	Area	# AAs	MW [kDa]	calc. pI
	260436922	suprabasin isoform 1 precursor [Homo sapiens]	198.25	18.31	1	3	3	4	3.59276e+06	590	60.5046	7.00537
High	SLNNQFASFIDK	4	1	1	119395750		0	5.06471e+08	0	5.315e-06	67.84	1.0894e-05	2	1383.69	0.701369	63.9493	0
	Accession	Description	Score	Coverage	# Proteins	# Unique Peptides	# Peptides	# PSMs	Area	# AAs	MW [kDa]	calc. pI
	119395750	keratin, type II cytoskeletal 1 [Homo sapiens]	5316.25	54.81	1	42	49	291	1.4168e+09	644	65.999	8.11865
High	TEELNKEVASNSELVQSSR	3	1	1	24430192		0	39243742	0	4.369e-09	67.78	1.70726e-05	2	2120.04	-3.56654	39.4034	1
	Accession	Description	Score	Coverage	# Proteins	# Unique Peptides	# Peptides	# PSMs	Area	# AAs	MW [kDa]	calc. pI
	24430192	keratin, type I cytoskeletal 16 [Homo sapiens]	1110.35	53.28	13	17	30	83	4.81219e+08	473	51.2362	5.04639
High	NMQDMVEDYR	2	1	1	119395750		0	3.77062e+08	0	3.644e-05	67.02	9.86096e-06	2	1300.53	-0.939094	47.3629	0
	Accession	Description	Score	Coverage	# Proteins	# Unique Peptides	# Peptides	# PSMs	Area	# AAs	MW [kDa]	calc. pI
	119395750	keratin, type II cytoskeletal 1 [Homo sapiens]	5316.25	54.81	1	42	49	291	1.4168e+09	644	65.999	8.11865
High	LAASITWADGESSR	13	1	1	4502175		0	120027627	0	2.546e-07	67	1.50642e-05	2	1463.71	-1.58407	52.8822	0
	Accession	Description	Score	Coverage	# Proteins	# Unique Peptides	# Peptides	# PSMs	Area	# AAs	MW [kDa]	calc. pI
	4502175	protein Shroom2 [Homo sapiens]	10846.2	62.38	3	102	102	592	1.59107e+09	1616	176.303	7.09326
High	LEKEIETYHNLLEGGQEDFESSGAGK	2	1	1	55956899		0	2.09012e+07	0	3.312e-09	67	2.8233e-05	3	2880.35	-1.51234	59.9862	1
	Accession	Description	Score	Coverage	# Proteins	# Unique Peptides	# Peptides	# PSMs	Area	# AAs	MW [kDa]	calc. pI
	55956899	keratin, type I cytoskeletal 9 [Homo sapiens]	4663.48	63.88	1	33	34	184	7.05989e+08	623	62.0268	5.23682
High	SKAEAESLYQSK	4	1	1	119395750		0	3.2746e+08	0	5.095e-05	66.98	1.24478e-05	2	1340.67	-0.852471	19.1498	1
	Accession	Description	Score	Coverage	# Proteins	# Unique Peptides	# Peptides	# PSMs	Area	# AAs	MW [kDa]	calc. pI
	119395750	keratin, type II cytoskeletal 1 [Homo sapiens]	5316.25	54.81	1	42	49	291	1.4168e+09	644	65.999	8.11865
High	SLADILDPSVK	4	1	1	4502175		0	7.82754e+08	0	8.596e-05	66.91	7.07872e-06	2	1157.64	-1.37803	63.3458	0
	Accession	Description	Score	Coverage	# Proteins	# Unique Peptides	# Peptides	# PSMs	Area	# AAs	MW [kDa]	calc. pI
	4502175	protein Shroom2 [Homo sapiens]	10846.2	62.38	3	102	102	592	1.59107e+09	1616	176.303	7.09326
High	AQPAEPQPLGTQVPPEK	20	1	1	4502175		0	5.06001e+07	0	3.887e-10	66.82	1.22182e-05	2	1786.93	-1.68657	35.8559	0
	Accession	Description	Score	Coverage	# Proteins	# Unique Peptides	# Peptides	# PSMs	Area	# AAs	MW [kDa]	calc. pI
	4502175	protein Shroom2 [Homo sapiens]	10846.2	62.38	3	102	102	592	1.59107e+09	1616	176.303	7.09326
High	NmQDMVEDYR	21	1	1	119395750	M2(Oxidation)	0	1.00277e+08	0	8.775e-05	66.68	9.43971e-06	2	1316.52	-0.774108	31.0303	0
	Accession	Description	Score	Coverage	# Proteins	# Unique Peptides	# Peptides	# PSMs	Area	# AAs	MW [kDa]	calc. pI
	119395750	keratin, type II cytoskeletal 1 [Homo sapiens]	5316.25	54.81	1	42	49	291	1.4168e+09	644	65.999	8.11865
High	DQIVDLTVGNNK	1	1	1	55956899		0	3.39359e+07	0	2.613e-05	66.62	1.27069e-05	2	1315.68	-3.47321	45.1437	0
	Accession	Description	Score	Coverage	# Proteins	# Unique Peptides	# Peptides	# PSMs	Area	# AAs	MW [kDa]	calc. pI
	55956899	keratin, type I cytoskeletal 9 [Homo sapiens]	4663.48	63.88	1	33	34	184	7.05989e+08	623	62.0268	5.23682
High	VDLLNQEIEFLK	1	1	1	47132620		0	536910056	0	7.249e-08	66.39	8.84017e-06	2	1460.8	1.43212	72.9168	0
	Accession	Description	Score	Coverage	# Proteins	# Unique Peptides	# Peptides	# PSMs	Area	# AAs	MW [kDa]	calc. pI
	47132620	keratin, type II cytoskeletal 2 epidermal [Homo sapiens]	4493.11	72.93	2	38	48	176	1.11828e+09	639	65.3932	8.00146
High	LGALGGNTQEVTLQPGEYITK	1	1	1	94536866		0	1.69048e+06	0	1.15e-07	66.36	1.30978e-05	2	2189.14	-0.161	61.3672	0
	Accession	Description	Score	Coverage	# Proteins	# Unique Peptides	# Peptides	# PSMs	Area	# AAs	MW [kDa]	calc. pI
	94536866	zymogen granule protein 16 homolog B precursor [Homo sapiens]	66.36	10.1	1	1	1	1	1.69048e+06	208	22.7246	7.38623
High	YEELQVTAGR	3	3	1	5031839		0	9.11447e+07	0	2.725e-06	66.15	1.55424e-05	2	1165.58	-3.19069	33.8156	0
	Accession	Description	Score	Coverage	# Proteins	# Unique Peptides	# Peptides	# PSMs	Area	# AAs	MW [kDa]	calc. pI
	5031839	keratin, type II cytoskeletal 6A [Homo sapiens]	1025.26	45.04	10	3	35	84	4.13274e+08	564	60.0083	8.00146
High	TLDHFSSLGSVDSLDHPSSR	8	1	1	4502175		0	5.02542e+08	0	7.769e-10	66.14	2.88581e-05	2	2157.02	-1.0102	50.837	0
	Accession	Description	Score	Coverage	# Proteins	# Unique Peptides	# Peptides	# PSMs	Area	# AAs	MW [kDa]	calc. pI
	4502175	protein Shroom2 [Homo sapiens]	10846.2	62.38	3	102	102	592	1.59107e+09	1616	176.303	7.09326
High	SPNQNVQQAAAGALR	1	2	1	53729344		0	1.87199e+06	0	8.574e-06	66.1	1.54278e-05	2	1524.78	-1.94366	37.9765	0
	Accession	Description	Score	Coverage	# Proteins	# Unique Peptides	# Peptides	# PSMs	Area	# AAs	MW [kDa]	calc. pI
	53729344	plakophilin-1 isoform 1a [Homo sapiens]	66.1	3.58	2	2	2	2	1.27325e+06	726	80.4455	8.96826
High	VEAQHILASAPTDR	3	1	1	198041662		0	2.6856e+07	0	6.815e-07	65.64	1.71516e-05	2	1507.78	-4.19451	34.0411	0
	Accession	Description	Score	Coverage	# Proteins	# Unique Peptides	# Peptides	# PSMs	Area	# AAs	MW [kDa]	calc. pI
	198041662	pyrroline-5-carboxylate reductase 3 [Homo sapiens]	189.567	19.93	1	5	5	11	2.21437e+07	286	29.8735	8.104
High	TVEDLKSEELAR	5	1	1	4502175		0	636287490	0	6.98e-06	65.57	1.75967e-05	2	1389.72	-2.26782	30.4065	1
	Accession	Description	Score	Coverage	# Proteins	# Unique Peptides	# Peptides	# PSMs	Area	# AAs	MW [kDa]	calc. pI
	4502175	protein Shroom2 [Homo sapiens]	10846.2	62.38	3	102	102	592	1.59107e+09	1616	176.303	7.09326
High	QSVEADINGLR	5	4	2	195972866;131412228		0	1.32613e+08	0	3.228e-06	65.31	1.60471e-05	2	1201.62	-1.39411	45.7578	0
	Accession	Description	Score	Coverage	# Proteins	# Unique Peptides	# Peptides	# PSMs	Area	# AAs	MW [kDa]	calc. pI
	195972866	keratin, type I cytoskeletal 10 [Homo sapiens]	2913.15	47.77	15	28	35	143	9.23939e+08	584	58.7656	5.21143
	131412228	keratin, type I cytoskeletal 13 isoform b [Homo sapiens]	263.259	18.81	12	4	10	27	3.3088e+08	420	45.8086	4.88135
High	YVmGNNPADLLAVDSR	1	1	1	119703744	M3(Oxidation)	0	5.30949e+06	0	1.733e-08	65.28	2.85069e-05	2	1750.84	-1.04764	57.1663	0
	Accession	Description	Score	Coverage	# Proteins	# Unique Peptides	# Peptides	# PSMs	Area	# AAs	MW [kDa]	calc. pI
	119703744	desmoglein-1 preproprotein [Homo sapiens]	182.23	12.3	1	9	9	16	8.90704e+06	1049	113.676	5.03369
High	SQYEQLAEQNR	3	1	1	195972866		0	542562738	0	5.474e-05	65.12	2.06868e-05	2	1365.64	-1.01363	26.9379	0
	Accession	Description	Score	Coverage	# Proteins	# Unique Peptides	# Peptides	# PSMs	Area	# AAs	MW [kDa]	calc. pI
	195972866	keratin, type I cytoskeletal 10 [Homo sapiens]	2913.15	47.77	15	28	35	143	9.23939e+08	584	58.7656	5.21143
High	VDALMDEINFmK	3	1	1	119395754	M11(Oxidation)	0	1.32863e+07	0	1.952e-07	65.11	2.44497e-05	2	1441.67	-3.50121	62.8929	0
	Accession	Description	Score	Coverage	# Proteins	# Unique Peptides	# Peptides	# PSMs	Area	# AAs	MW [kDa]	calc. pI
	119395754	keratin, type II cytoskeletal 5 [Homo sapiens]	1041.82	41.69	10	15	32	85	2.81996e+08	590	62.34	7.73779
High	YLIANATNPESK	2	1	1	5803227		0	4.54897e+07	0	1.442e-06	65.04	1.92384e-05	2	1320.68	-1.54128	35.3889	0
	Accession	Description	Score	Coverage	# Proteins	# Unique Peptides	# Peptides	# PSMs	Area	# AAs	MW [kDa]	calc. pI
	5803227	14-3-3 protein theta [Homo sapiens]	604.154	42.04	2	7	14	29	9.35509e+07	245	27.7468	4.77979
High	TNAENEFVTIK	4	1	1	119395750		0	8.90041e+08	0	5.044e-05	64.75	2.395e-05	2	1265.63	-2.32007	43.7667	0
	Accession	Description	Score	Coverage	# Proteins	# Unique Peptides	# Peptides	# PSMs	Area	# AAs	MW [kDa]	calc. pI
	119395750	keratin, type II cytoskeletal 1 [Homo sapiens]	5316.25	54.81	1	42	49	291	1.4168e+09	644	65.999	8.11865
High	GSGSGQSPSSGQHGTGFGR	1	2	1	57864582		0	3.26953e+06	0	4.766e-07	64.64	3.60221e-05	2	1747.77	-0.769255	14.3945	0
	Accession	Description	Score	Coverage	# Proteins	# Unique Peptides	# Peptides	# PSMs	Area	# AAs	MW [kDa]	calc. pI
	57864582	hornerin [Homo sapiens]	448.356	15.86	2	13	13	19	1.22954e+07	2850	282.228	10.0376
High	TAAENDFVTLK	4	1	1	47132620		0	2.33185e+08	0	0.0001208	64.47	2.39373e-05	2	1208.61	-1.84369	44.5232	0
	Accession	Description	Score	Coverage	# Proteins	# Unique Peptides	# Peptides	# PSMs	Area	# AAs	MW [kDa]	calc. pI
	47132620	keratin, type II cytoskeletal 2 epidermal [Homo sapiens]	4493.11	72.93	2	38	48	176	1.11828e+09	639	65.3932	8.00146
High	EIETYHNLLEGGQEDFESSGAGK	8	1	1	55956899		0	6.56008e+08	0	1.908e-08	64.13	5.48641e-05	3	2510.13	-0.584055	57.7469	0
	Accession	Description	Score	Coverage	# Proteins	# Unique Peptides	# Peptides	# PSMs	Area	# AAs	MW [kDa]	calc. pI
	55956899	keratin, type I cytoskeletal 9 [Homo sapiens]	4663.48	63.88	1	33	34	184	7.05989e+08	623	62.0268	5.23682
High	MAEAELVQEGK	1	1	1	6912286		0	4.1023e+06	0	2.895e-06	64.05	2.16256e-05	2	1204.59	-2.19048	31.4526	0
	Accession	Description	Score	Coverage	# Proteins	# Unique Peptides	# Peptides	# PSMs	Area	# AAs	MW [kDa]	calc. pI
	6912286	caspase-14 precursor [Homo sapiens]	64.05	4.55	1	1	1	1	4.1023e+06	242	27.662	5.57959
High	SKEEAEALYHSK	5	1	1	47132620		0	1.49987e+08	0	3.233e-06	63.86	2.83488e-05	2	1391.68	-0.934622	17.1145	1
	Accession	Description	Score	Coverage	# Proteins	# Unique Peptides	# Peptides	# PSMs	Area	# AAs	MW [kDa]	calc. pI
	47132620	keratin, type II cytoskeletal 2 epidermal [Homo sapiens]	4493.11	72.93	2	38	48	176	1.11828e+09	639	65.3932	8.00146
High	ADLEmQIESLTEELAYLK	1	1	1	195972866	M5(Oxidation)	0	3.02214e+07	0	3.535e-08	63.85	4.13746e-05	2	2112.04	-0.453219	73.3798	0
	Accession	Description	Score	Coverage	# Proteins	# Unique Peptides	# Peptides	# PSMs	Area	# AAs	MW [kDa]	calc. pI
	195972866	keratin, type I cytoskeletal 10 [Homo sapiens]	2913.15	47.77	15	28	35	143	9.23939e+08	584	58.7656	5.21143
High	VLDELTLTK	2	1	1	195972866		0	8.05474e+08	0	8.588e-05	63.84	1.3486e-05	2	1031.6	-0.272626	47.8869	0
	Accession	Description	Score	Coverage	# Proteins	# Unique Peptides	# Peptides	# PSMs	Area	# AAs	MW [kDa]	calc. pI
	195972866	keratin, type I cytoskeletal 10 [Homo sapiens]	2913.15	47.77	15	28	35	143	9.23939e+08	584	58.7656	5.21143
High	STMQELNSR	3	1	1	55956899		0	3.01136e+08	0	5.223e-05	63.81	2.04212e-05	2	1065.5	0.854471	20.2392	0
	Accession	Description	Score	Coverage	# Proteins	# Unique Peptides	# Peptides	# PSMs	Area	# AAs	MW [kDa]	calc. pI
	55956899	keratin, type I cytoskeletal 9 [Homo sapiens]	4663.48	63.88	1	33	34	184	7.05989e+08	623	62.0268	5.23682
High	WELLQQVDTSTR	6	1	1	119395750		0	685144800	0	1.195e-06	63.78	2.8122e-05	2	1475.75	-0.739264	61.6301	0
	Accession	Description	Score	Coverage	# Proteins	# Unique Peptides	# Peptides	# PSMs	Area	# AAs	MW [kDa]	calc. pI
	119395750	keratin, type II cytoskeletal 1 [Homo sapiens]	5316.25	54.81	1	42	49	291	1.4168e+09	644	65.999	8.11865
High	VQISQLHQEIQR	1	1	1	89357932		0	4.00126e+06	0	2.298e-06	63.49	1.82667e-05	2	1478.8	-2.41458	37.3323	0
	Accession	Description	Score	Coverage	# Proteins	# Unique Peptides	# Peptides	# PSMs	Area	# AAs	MW [kDa]	calc. pI
	89357932	keratin, type II cytoskeletal 78 [Homo sapiens]	168.306	18.85	9	7	10	10	3.26859e+07	520	56.8305	6.02393
High	TSQNSELNNmQDLVEDYKK	3	1	1	47132620	M10(Oxidation)	0	1.97466e+07	0	9.665e-06	63.39	5.97646e-05	2	2272.03	-3.98629	39.6991	1
	Accession	Description	Score	Coverage	# Proteins	# Unique Peptides	# Peptides	# PSMs	Area	# AAs	MW [kDa]	calc. pI
	47132620	keratin, type II cytoskeletal 2 epidermal [Homo sapiens]	4493.11	72.93	2	38	48	176	1.11828e+09	639	65.3932	8.00146
High	VLDELTLAR	4	5	3	4557701;24430192;15431310		0	1.91043e+08	0	6.031e-05	63.34	1.80049e-05	2	1029.59	0.216114	50.3767	0
	Accession	Description	Score	Coverage	# Proteins	# Unique Peptides	# Peptides	# PSMs	Area	# AAs	MW [kDa]	calc. pI
	15431310	keratin, type I cytoskeletal 14 [Homo sapiens]	1314.93	56.78	13	11	30	87	4.81219e+08	472	51.5894	5.16064
	24430192	keratin, type I cytoskeletal 16 [Homo sapiens]	1110.35	53.28	13	17	30	83	4.81219e+08	473	51.2362	5.04639
	4557701	keratin, type I cytoskeletal 17 [Homo sapiens]	490.058	44.68	14	8	22	40	3.6048e+08	432	48.076	5.021
High	VVNLLLSLSGR	2	3	1	4502175		0	2.42597e+07	0	3.158e-05	63.26	5.38152e-06	2	1170.72	0.491692	71.6371	0
	Accession	Description	Score	Coverage	# Proteins	# Unique Peptides	# Peptides	# PSMs	Area	# AAs	MW [kDa]	calc. pI
	4502175	protein Shroom2 [Homo sapiens]	10846.2	62.38	3	102	102	592	1.59107e+09	1616	176.303	7.09326
High	NHKEEMSQLTGQNSGDVNVEINVAPGK	8	1	1	55956899		0	2.11278e+06	0	3.002e-06	63.01	5.01035e-05	3	2895.44	17.2331	54.1438	1
	Accession	Description	Score	Coverage	# Proteins	# Unique Peptides	# Peptides	# PSMs	Area	# AAs	MW [kDa]	calc. pI
	55956899	keratin, type I cytoskeletal 9 [Homo sapiens]	4663.48	63.88	1	33	34	184	7.05989e+08	623	62.0268	5.23682
High	SLPGQNEDLVLTGYQVDK	1	1	1	4885165		0	7.67799e+06	0	2.811e-07	62.89	3.90159e-05	2	1975.99	-2.44643	59.6743	0
	Accession	Description	Score	Coverage	# Proteins	# Unique Peptides	# Peptides	# PSMs	Area	# AAs	MW [kDa]	calc. pI
	4885165	cystatin-A [Homo sapiens]	75.4409	52.04	1	3	3	3	7.42553e+06	98	10.9997	5.50342
High	MAGAIAQGLIR	2	1	1	198041662		0	1.1836e+07	0	1.726e-08	62.74	2.59935e-05	2	1100.62	-0.103626	50.4433	0
	Accession	Description	Score	Coverage	# Proteins	# Unique Peptides	# Peptides	# PSMs	Area	# AAs	MW [kDa]	calc. pI
	198041662	pyrroline-5-carboxylate reductase 3 [Homo sapiens]	189.567	19.93	1	5	5	11	2.21437e+07	286	29.8735	8.104
High	TVQIAAVVDVIR	1	1	1	4505821		0	1.38512e+07	0	1.613e-06	62.65	9.58837e-06	2	1283.76	-3.13418	67.6414	0
	Accession	Description	Score	Coverage	# Proteins	# Unique Peptides	# Peptides	# PSMs	Area	# AAs	MW [kDa]	calc. pI
	4505821	prolactin-inducible protein precursor [Homo sapiens]	79.4904	15.07	1	2	2	2	9.10296e+06	146	16.5618	8.04541
High	TNAENEFVTIKK	6	1	1	119395750		0	4.91361e+08	0	2.208e-05	62.5	2.77797e-05	2	1393.73	-3.68287	34.2099	1
	Accession	Description	Score	Coverage	# Proteins	# Unique Peptides	# Peptides	# PSMs	Area	# AAs	MW [kDa]	calc. pI
	119395750	keratin, type II cytoskeletal 1 [Homo sapiens]	5316.25	54.81	1	42	49	291	1.4168e+09	644	65.999	8.11865
High	EVDEQmLNVQNK	1	4	2	29788785;5174735	M6(Oxidation)	0	2.8287e+06	0	3.18e-06	62.06	4.69214e-05	2	1462.68	-2.37411	25.1258	0
	Accession	Description	Score	Coverage	# Proteins	# Unique Peptides	# Peptides	# PSMs	Area	# AAs	MW [kDa]	calc. pI
	29788785	tubulin beta chain [Homo sapiens]	212.692	22.97	9	3	7	10	8.23476e+06	444	49.639	4.89404
	5174735	tubulin beta-4B chain [Homo sapiens]	158.893	13.48	6	1	5	6	6.93525e+06	445	49.799	4.89404
High	QAQAAGDPQGSEEK	1	1	1	4502175		0	8.90443e+07	0	1.118e-07	61.96	4.73139e-05	2	1415.64	-1.19535	10.4649	0
	Accession	Description	Score	Coverage	# Proteins	# Unique Peptides	# Peptides	# PSMs	Area	# AAs	MW [kDa]	calc. pI
	4502175	protein Shroom2 [Homo sapiens]	10846.2	62.38	3	102	102	592	1.59107e+09	1616	176.303	7.09326
High	FNTANDDNVTQVR	1	1	1	4557014		0	2.22113e+06	0	1.344e-06	61.8	5.34171e-05	2	1493.69	-2.56539	29.7444	0
	Accession	Description	Score	Coverage	# Proteins	# Unique Peptides	# Peptides	# PSMs	Area	# AAs	MW [kDa]	calc. pI
	4557014	catalase [Homo sapiens]	61.8	4.55	1	2	2	2	2.5092e+06	527	59.7188	7.38623
High	KDAEAWFNEK	2	2	1	195972866		0	3.11555e+07	0	7.526e-06	61.77	3.81202e-05	2	1237.58	-3.02123	39.3679	1
	Accession	Description	Score	Coverage	# Proteins	# Unique Peptides	# Peptides	# PSMs	Area	# AAs	MW [kDa]	calc. pI
	195972866	keratin, type I cytoskeletal 10 [Homo sapiens]	2913.15	47.77	15	28	35	143	9.23939e+08	584	58.7656	5.21143
High	AQENYEGSEEVSPPQTK	1	2	1	145309311		0	6.0111e+06	0	2.161e-08	61.4	7.9362e-05	2	1892.85	-1.24308	27.5242	0
	Accession	Description	Score	Coverage	# Proteins	# Unique Peptides	# Peptides	# PSMs	Area	# AAs	MW [kDa]	calc. pI
	145309311	probable ubiquitin carboxyl-terminal hydrolase FAF-X isoform 4 [Homo sapiens]	142.512	7.2	3	13	13	14	8.72504e+06	2554	290.278	5.79541
High	GQVGGEINVEmDAAPGVDLSR	1	1	1	4557701	M11(Oxidation)	0	2.47859e+06	0	3.076e-09	61.33	8.51424e-05	2	2130.01	-0.952217	52.749	0
	Accession	Description	Score	Coverage	# Proteins	# Unique Peptides	# Peptides	# PSMs	Area	# AAs	MW [kDa]	calc. pI
	4557701	keratin, type I cytoskeletal 17 [Homo sapiens]	490.058	44.68	14	8	22	40	3.6048e+08	432	48.076	5.021
High	VTMQNLNDR	5	7	3	24430192;195972866;15431310		0	5.5326e+08	0	4.051e-05	61.3	4.28848e-05	2	1090.53	-0.866005	25.318	0
	Accession	Description	Score	Coverage	# Proteins	# Unique Peptides	# Peptides	# PSMs	Area	# AAs	MW [kDa]	calc. pI
	195972866	keratin, type I cytoskeletal 10 [Homo sapiens]	2913.15	47.77	15	28	35	143	9.23939e+08	584	58.7656	5.21143
	15431310	keratin, type I cytoskeletal 14 [Homo sapiens]	1314.93	56.78	13	11	30	87	4.81219e+08	472	51.5894	5.16064
	24430192	keratin, type I cytoskeletal 16 [Homo sapiens]	1110.35	53.28	13	17	30	83	4.81219e+08	473	51.2362	5.04639
High	EGSPGSQQHPPSQK	3	1	1	4502175		0	1.5477e+08	0	5.416e-05	61.07	5.94037e-05	2	1463.69	0.600347	9.91169	0
	Accession	Description	Score	Coverage	# Proteins	# Unique Peptides	# Peptides	# PSMs	Area	# AAs	MW [kDa]	calc. pI
	4502175	protein Shroom2 [Homo sapiens]	10846.2	62.38	3	102	102	592	1.59107e+09	1616	176.303	7.09326
High	QAVQILDELAEK	1	3	1	317108193		0	3.13769e+06	0	6.668e-06	61.01	3.77231e-05	2	1356.74	-1.44343	63.5341	0
	Accession	Description	Score	Coverage	# Proteins	# Unique Peptides	# Peptides	# PSMs	Area	# AAs	MW [kDa]	calc. pI
	317108193	endophilin-A2 isoform 3 [Homo sapiens]	85.0791	7.89	4	2	2	3	6.39121e+06	304	34.4976	5.8208
High	LALGSFVEEYNNK	1	1	1	108936958		0	4.91841e+06	0	1.345e-07	60.9	5.79548e-05	2	1483.74	0.447855	63.43	0
	Accession	Description	Score	Coverage	# Proteins	# Unique Peptides	# Peptides	# PSMs	Area	# AAs	MW [kDa]	calc. pI
	108936958	DDB1- and CUL4-associated factor 7 [Homo sapiens]	60.9	3.8	1	1	1	1	4.91841e+06	342	38.9011	5.51611
High	SLLEGEGSSGGGGR	4	1	1	195972866		0	6.54467e+08	0	7.885e-06	60.76	5.41452e-05	2	1262.6	-0.576712	24.0649	0
	Accession	Description	Score	Coverage	# Proteins	# Unique Peptides	# Peptides	# PSMs	Area	# AAs	MW [kDa]	calc. pI
	195972866	keratin, type I cytoskeletal 10 [Homo sapiens]	2913.15	47.77	15	28	35	143	9.23939e+08	584	58.7656	5.21143
High	IRLENEIQTYR	3	1	1	195972866		0	4.6059e+08	0	6.126e-06	60.64	4.47023e-05	2	1434.77	-1.7408	43.0934	1
	Accession	Description	Score	Coverage	# Proteins	# Unique Peptides	# Peptides	# PSMs	Area	# AAs	MW [kDa]	calc. pI
	195972866	keratin, type I cytoskeletal 10 [Homo sapiens]	2913.15	47.77	15	28	35	143	9.23939e+08	584	58.7656	5.21143
High	HHASSSSHDLSSSWEQTNLQR	5	1	1	4502175		0	67904956	0	1.072e-09	60.56	0.000126755	3	2394.08	-1.90373	34.6339	0
	Accession	Description	Score	Coverage	# Proteins	# Unique Peptides	# Peptides	# PSMs	Area	# AAs	MW [kDa]	calc. pI
	4502175	protein Shroom2 [Homo sapiens]	10846.2	62.38	3	102	102	592	1.59107e+09	1616	176.303	7.09326
High	KQTIDNSQGAYQEAFDISK	2	1	1	5803227		0	1.26135e+07	0	5.476e-11	60.36	0.000104379	2	2143.03	-0.77892	48.3416	1
	Accession	Description	Score	Coverage	# Proteins	# Unique Peptides	# Peptides	# PSMs	Area	# AAs	MW [kDa]	calc. pI
	5803227	14-3-3 protein theta [Homo sapiens]	604.154	42.04	2	7	14	29	9.35509e+07	245	27.7468	4.77979
High	TTmDLmEGIFPK	18	1	1	4502175	M3(Oxidation); M6(Oxidation)	0	2.90183e+08	0	6.428e-05	60.22	6.81584e-05	2	1414.66	-0.691691	54.3147	0
	Accession	Description	Score	Coverage	# Proteins	# Unique Peptides	# Peptides	# PSMs	Area	# AAs	MW [kDa]	calc. pI
	4502175	protein Shroom2 [Homo sapiens]	10846.2	62.38	3	102	102	592	1.59107e+09	1616	176.303	7.09326
High	IMNTFSVVPSPK	1	5	2	5174735;29788785		0	4.80873e+06	0	4.438e-08	60.12	4.99506e-05	2	1319.7	0.428459	54.709	0
	Accession	Description	Score	Coverage	# Proteins	# Unique Peptides	# Peptides	# PSMs	Area	# AAs	MW [kDa]	calc. pI
	29788785	tubulin beta chain [Homo sapiens]	212.692	22.97	9	3	7	10	8.23476e+06	444	49.639	4.89404
	5174735	tubulin beta-4B chain [Homo sapiens]	158.893	13.48	6	1	5	6	6.93525e+06	445	49.799	4.89404
High	AASDIAMTELPPTHPIR	5	1	1	5803225		0	6.23303e+06	0	0.0005625	59.82	6.7907e-05	2	1819.94	0.531145	50.4745	0
	Accession	Description	Score	Coverage	# Proteins	# Unique Peptides	# Peptides	# PSMs	Area	# AAs	MW [kDa]	calc. pI
	5803225	14-3-3 protein epsilon [Homo sapiens]	346.634	51.76	1	10	13	23	2.83243e+07	255	29.1554	4.7417
High	DEHLLEEAQQR	6	1	1	4502175		0	1.39805e+09	0	6.316e-06	59.73	7.37451e-05	2	1367.65	-0.777271	31.0269	0
	Accession	Description	Score	Coverage	# Proteins	# Unique Peptides	# Peptides	# PSMs	Area	# AAs	MW [kDa]	calc. pI
	4502175	protein Shroom2 [Homo sapiens]	10846.2	62.38	3	102	102	592	1.59107e+09	1616	176.303	7.09326
High	KDIENQYETQITQIEHEVSSSGQEVQSSAK	2	1	1	55956899		0	2.5652e+07	0	7.649e-12	59.67	0.000168208	3	3392.6	-1.53523	68.0899	1
	Accession	Description	Score	Coverage	# Proteins	# Unique Peptides	# Peptides	# PSMs	Area	# AAs	MW [kDa]	calc. pI
	55956899	keratin, type I cytoskeletal 9 [Homo sapiens]	4663.48	63.88	1	33	34	184	7.05989e+08	623	62.0268	5.23682
High	STmQELNSR	7	1	1	55956899	M3(Oxidation)	0	4.44795e+07	0	0.0001348	59.51	5.63077e-05	2	1081.49	-0.664292	12.4239	0
	Accession	Description	Score	Coverage	# Proteins	# Unique Peptides	# Peptides	# PSMs	Area	# AAs	MW [kDa]	calc. pI
	55956899	keratin, type I cytoskeletal 9 [Homo sapiens]	4663.48	63.88	1	33	34	184	7.05989e+08	623	62.0268	5.23682
High	LLAGDEIVGINDIGLSGFR	1	1	1	4502175		0	0	0	1.094e-06	59.47	4.46834e-05	2	1959.06	1.21137	73.7894	0
	Accession	Description	Score	Coverage	# Proteins	# Unique Peptides	# Peptides	# PSMs	Area	# AAs	MW [kDa]	calc. pI
	4502175	protein Shroom2 [Homo sapiens]	10846.2	62.38	3	102	102	592	1.59107e+09	1616	176.303	7.09326
High	LAELEEALQK	2	1	1	119395754		0	6.24819e+07	0	0.0001615	59.3	4.84058e-05	2	1143.62	-0.62588	47.7419	0
	Accession	Description	Score	Coverage	# Proteins	# Unique Peptides	# Peptides	# PSMs	Area	# AAs	MW [kDa]	calc. pI
	119395754	keratin, type II cytoskeletal 5 [Homo sapiens]	1041.82	41.69	10	15	32	85	2.81996e+08	590	62.34	7.73779
High	LLKEYQELMNVK	2	3	2	119703753;5031839		0	7.04306e+06	0	2.132e-07	59.3	4.92282e-05	2	1507.82	0.0504207	56.7731	1
	Accession	Description	Score	Coverage	# Proteins	# Unique Peptides	# Peptides	# PSMs	Area	# AAs	MW [kDa]	calc. pI
	119703753	keratin, type II cytoskeletal 6B [Homo sapiens]	1281.87	43.26	10	2	33	105	8.03646e+08	564	60.0303	8.00146
	5031839	keratin, type II cytoskeletal 6A [Homo sapiens]	1025.26	45.04	10	3	35	84	4.13274e+08	564	60.0083	8.00146
High	NQVAmNPTNTVFDAK	2	2	1	5729877	M5(Oxidation)	0	6.87271e+06	0	5.626e-05	59.1	0.000111032	2	1665.79	-2.61864	39.8093	0
	Accession	Description	Score	Coverage	# Proteins	# Unique Peptides	# Peptides	# PSMs	Area	# AAs	MW [kDa]	calc. pI
	5729877	heat shock cognate 71 kDa protein isoform 1 [Homo sapiens]	376.178	35.14	3	17	20	32	1.27258e+08	646	70.8542	5.51611
High	GSQHVSGDASRPLPEALLPPK	26	1	1	4502175		0	419837670	0	1.548e-07	58.97	5.36851e-05	2	2156.14	-1.20268	47.6652	0
	Accession	Description	Score	Coverage	# Proteins	# Unique Peptides	# Peptides	# PSMs	Area	# AAs	MW [kDa]	calc. pI
	4502175	protein Shroom2 [Homo sapiens]	10846.2	62.38	3	102	102	592	1.59107e+09	1616	176.303	7.09326
High	ALEEANADLEVK	8	5	3	24430192;15431310;131412228		0	1.17673e+08	0	0.0002867	58.96	7.69968e-05	2	1301.66	-1.81142	37.8461	0
	Accession	Description	Score	Coverage	# Proteins	# Unique Peptides	# Peptides	# PSMs	Area	# AAs	MW [kDa]	calc. pI
	15431310	keratin, type I cytoskeletal 14 [Homo sapiens]	1314.93	56.78	13	11	30	87	4.81219e+08	472	51.5894	5.16064
	24430192	keratin, type I cytoskeletal 16 [Homo sapiens]	1110.35	53.28	13	17	30	83	4.81219e+08	473	51.2362	5.04639
	131412228	keratin, type I cytoskeletal 13 isoform b [Homo sapiens]	263.259	18.81	12	4	10	27	3.3088e+08	420	45.8086	4.88135
High	LLEAQIATGGIIDPK	1	2	1	58530840		0	4.69807e+06	0	1.548e-06	58.84	2.96501e-05	2	1538.88	-2.51723	60.6691	0
	Accession	Description	Score	Coverage	# Proteins	# Unique Peptides	# Peptides	# PSMs	Area	# AAs	MW [kDa]	calc. pI
	58530840	desmoplakin isoform I [Homo sapiens]	255.286	7.84	2	21	21	23	9.79513e+06	2871	331.569	6.81494
High	GQDSWPVSSALLSK	1	1	1	4502175		0	1.09566e+08	0	1.269e-05	58.78	8.01889e-05	2	1474.75	0.419568	62.3692	0
	Accession	Description	Score	Coverage	# Proteins	# Unique Peptides	# Peptides	# PSMs	Area	# AAs	MW [kDa]	calc. pI
	4502175	protein Shroom2 [Homo sapiens]	10846.2	62.38	3	102	102	592	1.59107e+09	1616	176.303	7.09326
High	SYSEPEKmNEVGLTR	6	1	1	4502175	M8(Oxidation)	0	2.17977e+08	0	3.391e-07	58.76	0.000134243	2	1755.82	-1.13593	26.3562	1
	Accession	Description	Score	Coverage	# Proteins	# Unique Peptides	# Peptides	# PSMs	Area	# AAs	MW [kDa]	calc. pI
	4502175	protein Shroom2 [Homo sapiens]	10846.2	62.38	3	102	102	592	1.59107e+09	1616	176.303	7.09326
High	TAAENDFVTLKK	3	1	1	47132620		0	184382629	0	2.399e-06	58.5	7.098e-05	2	1336.71	-2.21442	34.9507	1
	Accession	Description	Score	Coverage	# Proteins	# Unique Peptides	# Peptides	# PSMs	Area	# AAs	MW [kDa]	calc. pI
	47132620	keratin, type II cytoskeletal 2 epidermal [Homo sapiens]	4493.11	72.93	2	38	48	176	1.11828e+09	639	65.3932	8.00146
High	VDELEAALR	1	1	1	89357932		0	7.08896e+06	0	3.522e-06	58.07	7.37668e-05	2	1015.54	-2.33763	46.0912	0
	Accession	Description	Score	Coverage	# Proteins	# Unique Peptides	# Peptides	# PSMs	Area	# AAs	MW [kDa]	calc. pI
	89357932	keratin, type II cytoskeletal 78 [Homo sapiens]	168.306	18.85	9	7	10	10	3.26859e+07	520	56.8305	6.02393
High	ISISTSGGSFR	1	1	1	119395754		0	4.14105e+07	0	1.056e-07	57.77	8.9654e-05	2	1111.57	-1.64272	40.1967	0
	Accession	Description	Score	Coverage	# Proteins	# Unique Peptides	# Peptides	# PSMs	Area	# AAs	MW [kDa]	calc. pI
	119395754	keratin, type II cytoskeletal 5 [Homo sapiens]	1041.82	41.69	10	15	32	85	2.81996e+08	590	62.34	7.73779
High	MKDLQEQQEHEEDSGSDLDHDLSVK	8	1	1	4502175		0	4.96004e+08	0	3.388e-13	57.75	0.000276247	3	2912.29	0.107915	38.8872	1
	Accession	Description	Score	Coverage	# Proteins	# Unique Peptides	# Peptides	# PSMs	Area	# AAs	MW [kDa]	calc. pI
	4502175	protein Shroom2 [Homo sapiens]	10846.2	62.38	3	102	102	592	1.59107e+09	1616	176.303	7.09326
High	NIETIINTFHQYSVK	1	1	1	4506773		0	2.57366e+06	0	1.124e-06	57.49	0.000107121	2	1806.94	0.339366	72.1058	0
	Accession	Description	Score	Coverage	# Proteins	# Unique Peptides	# Peptides	# PSMs	Area	# AAs	MW [kDa]	calc. pI
	4506773	protein S100-A9 [Homo sapiens]	57.49	13.16	1	1	1	1	2.57366e+06	114	13.2335	6.12549
High	KAPSSPPPPPPPLR	6	1	1	4502175		0	6.72703e+07	0	1.096e-06	57.26	3.5707e-05	2	1437.82	-2.04082	29.1368	1
	Accession	Description	Score	Coverage	# Proteins	# Unique Peptides	# Peptides	# PSMs	Area	# AAs	MW [kDa]	calc. pI
	4502175	protein Shroom2 [Homo sapiens]	10846.2	62.38	3	102	102	592	1.59107e+09	1616	176.303	7.09326
High	ADTLTDEINFLR	2	3	2	119703753;5031839		0	1.03294e+08	0	5.976e-05	57.23	0.000116285	2	1407.71	0.760605	68.6899	0
	Accession	Description	Score	Coverage	# Proteins	# Unique Peptides	# Peptides	# PSMs	Area	# AAs	MW [kDa]	calc. pI
	119703753	keratin, type II cytoskeletal 6B [Homo sapiens]	1281.87	43.26	10	2	33	105	8.03646e+08	564	60.0303	8.00146
	5031839	keratin, type II cytoskeletal 6A [Homo sapiens]	1025.26	45.04	10	3	35	84	4.13274e+08	564	60.0083	8.00146
High	VAGmDVELTVEER	2	1	1	5803225	M4(Oxidation)	0	9.00358e+06	0	1.345e-07	56.82	0.000160969	2	1463.7	-1.89547	41.3388	0
	Accession	Description	Score	Coverage	# Proteins	# Unique Peptides	# Peptides	# PSMs	Area	# AAs	MW [kDa]	calc. pI
	5803225	14-3-3 protein epsilon [Homo sapiens]	346.634	51.76	1	10	13	23	2.83243e+07	255	29.1554	4.7417
High	LTDKPPLLIQDEDSTR	11	1	1	4502175		0	1244016972	0	7.529e-07	56.79	0.000118003	2	1840.96	-1.2793	47.2061	0
	Accession	Description	Score	Coverage	# Proteins	# Unique Peptides	# Peptides	# PSMs	Area	# AAs	MW [kDa]	calc. pI
	4502175	protein Shroom2 [Homo sapiens]	10846.2	62.38	3	102	102	592	1.59107e+09	1616	176.303	7.09326
High	HGVQELEIELQSQLSKK	1	1	1	55956899		0	2.40585e+07	0	4.1e-09	56.59	8.1682e-05	3	1966.06	0.309252	63.044	1
	Accession	Description	Score	Coverage	# Proteins	# Unique Peptides	# Peptides	# PSMs	Area	# AAs	MW [kDa]	calc. pI
	55956899	keratin, type I cytoskeletal 9 [Homo sapiens]	4663.48	63.88	1	33	34	184	7.05989e+08	623	62.0268	5.23682
High	EEPSVPAAVSLATNSTYYSTSAPK	3	1	1	4502175		0	1.38353e+07	0	4.397e-07	56.52	0.000240337	2	2470.2	1.40903	64.2932	0
	Accession	Description	Score	Coverage	# Proteins	# Unique Peptides	# Peptides	# PSMs	Area	# AAs	MW [kDa]	calc. pI
	4502175	protein Shroom2 [Homo sapiens]	10846.2	62.38	3	102	102	592	1.59107e+09	1616	176.303	7.09326
High	VLIQQHEDAK	4	1	1	4502175		0	3.90002e+08	0	0.0003096	56.39	0.000129044	2	1180.63	-2.88117	15.1268	0
	Accession	Description	Score	Coverage	# Proteins	# Unique Peptides	# Peptides	# PSMs	Area	# AAs	MW [kDa]	calc. pI
	4502175	protein Shroom2 [Homo sapiens]	10846.2	62.38	3	102	102	592	1.59107e+09	1616	176.303	7.09326
High	SLVNLGGSK	3	1	1	119395750		0	4.07637e+08	0	0.001195	56.07	0.000119014	2	874.497	-2.9853	33.224	0
	Accession	Description	Score	Coverage	# Proteins	# Unique Peptides	# Peptides	# PSMs	Area	# AAs	MW [kDa]	calc. pI
	119395750	keratin, type II cytoskeletal 1 [Homo sapiens]	5316.25	54.81	1	42	49	291	1.4168e+09	644	65.999	8.11865
High	NKLNDLEEALQQAKEDLAR	1	1	1	47132620		0	2.94151e+07	0	3.595e-08	56.02	0.000151146	3	2198.14	-0.107335	72.6702	2
	Accession	Description	Score	Coverage	# Proteins	# Unique Peptides	# Peptides	# PSMs	Area	# AAs	MW [kDa]	calc. pI
	47132620	keratin, type II cytoskeletal 2 epidermal [Homo sapiens]	4493.11	72.93	2	38	48	176	1.11828e+09	639	65.3932	8.00146
High	ASLENSLEETKGR	2	2	2	24430192;15431310		0	1.84838e+07	0	2.922e-07	55.97	0.000156184	2	1433.72	-1.06442	30.7817	1
	Accession	Description	Score	Coverage	# Proteins	# Unique Peptides	# Peptides	# PSMs	Area	# AAs	MW [kDa]	calc. pI
	15431310	keratin, type I cytoskeletal 14 [Homo sapiens]	1314.93	56.78	13	11	30	87	4.81219e+08	472	51.5894	5.16064
	24430192	keratin, type I cytoskeletal 16 [Homo sapiens]	1110.35	53.28	13	17	30	83	4.81219e+08	473	51.2362	5.04639
High	LQASLSSSDVR	2	1	1	4502175		0	7.4964e+07	0	0.0001319	55.95	0.000126667	2	1162.6	-1.29655	29.2587	0
	Accession	Description	Score	Coverage	# Proteins	# Unique Peptides	# Peptides	# PSMs	Area	# AAs	MW [kDa]	calc. pI
	4502175	protein Shroom2 [Homo sapiens]	10846.2	62.38	3	102	102	592	1.59107e+09	1616	176.303	7.09326
High	LENEIQTYR	4	1	1	195972866		0	6.04254e+08	0	9.257e-05	55.92	0.000161191	2	1165.58	-0.982801	31.0287	0
	Accession	Description	Score	Coverage	# Proteins	# Unique Peptides	# Peptides	# PSMs	Area	# AAs	MW [kDa]	calc. pI
	195972866	keratin, type I cytoskeletal 10 [Homo sapiens]	2913.15	47.77	15	28	35	143	9.23939e+08	584	58.7656	5.21143
High	TAAENEFVTLKK	4	4	2	119703753;5031839		0	4.22322e+07	0	1.194e-05	55.79	0.000136694	2	1350.72	-3.29444	36.1687	1
	Accession	Description	Score	Coverage	# Proteins	# Unique Peptides	# Peptides	# PSMs	Area	# AAs	MW [kDa]	calc. pI
	119703753	keratin, type II cytoskeletal 6B [Homo sapiens]	1281.87	43.26	10	2	33	105	8.03646e+08	564	60.0303	8.00146
	5031839	keratin, type II cytoskeletal 6A [Homo sapiens]	1025.26	45.04	10	3	35	84	4.13274e+08	564	60.0083	8.00146
High	TLSTSEQFYSR	2	1	1	4502175		0	4.51541e+08	0	9.742e-05	55.55	0.000183327	2	1318.62	-1.87754	36.9251	0
	Accession	Description	Score	Coverage	# Proteins	# Unique Peptides	# Peptides	# PSMs	Area	# AAs	MW [kDa]	calc. pI
	4502175	protein Shroom2 [Homo sapiens]	10846.2	62.38	3	102	102	592	1.59107e+09	1616	176.303	7.09326
High	DVDAAYMNKVELEAK	4	2	1	119395754		0	0	0	6.416e-07	55.51	0.000247166	2	1695.83	-0.388241	49.0849	1
	Accession	Description	Score	Coverage	# Proteins	# Unique Peptides	# Peptides	# PSMs	Area	# AAs	MW [kDa]	calc. pI
	119395754	keratin, type II cytoskeletal 5 [Homo sapiens]	1041.82	41.69	10	15	32	85	2.81996e+08	590	62.34	7.73779
High	AEAESLYQSK	5	1	1	119395750		0	2.59444e+08	0	0.0003547	55.49	0.000179804	2	1125.54	-2.05831	22.1703	0
	Accession	Description	Score	Coverage	# Proteins	# Unique Peptides	# Peptides	# PSMs	Area	# AAs	MW [kDa]	calc. pI
	119395750	keratin, type II cytoskeletal 1 [Homo sapiens]	5316.25	54.81	1	42	49	291	1.4168e+09	644	65.999	8.11865
High	DAEEWFFTK	2	1	1	15431310		0	5.29517e+07	0	0.0007415	55.34	0.000173841	2	1172.53	-0.203779	65.5821	0
	Accession	Description	Score	Coverage	# Proteins	# Unique Peptides	# Peptides	# PSMs	Area	# AAs	MW [kDa]	calc. pI
	15431310	keratin, type I cytoskeletal 14 [Homo sapiens]	1314.93	56.78	13	11	30	87	4.81219e+08	472	51.5894	5.16064
High	QGAEPEAPHR	2	1	1	4502175		0	2.41013e+08	0	3.516e-05	55.33	0.00015563	2	1091.52	-1.81369	11.8962	0
	Accession	Description	Score	Coverage	# Proteins	# Unique Peptides	# Peptides	# PSMs	Area	# AAs	MW [kDa]	calc. pI
	4502175	protein Shroom2 [Homo sapiens]	10846.2	62.38	3	102	102	592	1.59107e+09	1616	176.303	7.09326
High	DLQEQQEHEEDSGSDLDHDLSVK	4	1	1	4502175		0	2.69845e+08	0	4.477e-12	55.32	0.000451957	3	2653.15	-0.145169	40.9845	0
	Accession	Description	Score	Coverage	# Proteins	# Unique Peptides	# Peptides	# PSMs	Area	# AAs	MW [kDa]	calc. pI
	4502175	protein Shroom2 [Homo sapiens]	10846.2	62.38	3	102	102	592	1.59107e+09	1616	176.303	7.09326
High	mKDLQEQQEHEEDSGSDLDHDLSVK	10	1	1	4502175	M1(Oxidation)	0	2.18424e+08	0	3.315e-08	55.31	0.000507618	3	2928.27	-1.74122	36.0052	1
	Accession	Description	Score	Coverage	# Proteins	# Unique Peptides	# Peptides	# PSMs	Area	# AAs	MW [kDa]	calc. pI
	4502175	protein Shroom2 [Homo sapiens]	10846.2	62.38	3	102	102	592	1.59107e+09	1616	176.303	7.09326
High	YQGTILSIDDNLQR	2	1	1	119703744		0	7.80032e+06	0	1.244e-07	55.06	0.000207562	2	1635.83	0.63154	58.9376	0
	Accession	Description	Score	Coverage	# Proteins	# Unique Peptides	# Peptides	# PSMs	Area	# AAs	MW [kDa]	calc. pI
	119703744	desmoglein-1 preproprotein [Homo sapiens]	182.23	12.3	1	9	9	16	8.90704e+06	1049	113.676	5.03369
High	VDALMDEINFMK	1	1	1	119395754		0	2.83117e+07	0	5.223e-07	55.04	0.000253796	2	1425.67	-0.685497	71.0393	0
	Accession	Description	Score	Coverage	# Proteins	# Unique Peptides	# Peptides	# PSMs	Area	# AAs	MW [kDa]	calc. pI
	119395754	keratin, type II cytoskeletal 5 [Homo sapiens]	1041.82	41.69	10	15	32	85	2.81996e+08	590	62.34	7.73779
High	FDDAVVQSDmK	1	2	1	5729877	M10(Oxidation)	0	2.77617e+06	0	5.696e-05	54.91	0.000187253	2	1270.56	-3.17601	26.8335	0
	Accession	Description	Score	Coverage	# Proteins	# Unique Peptides	# Peptides	# PSMs	Area	# AAs	MW [kDa]	calc. pI
	5729877	heat shock cognate 71 kDa protein isoform 1 [Homo sapiens]	376.178	35.14	3	17	20	32	1.27258e+08	646	70.8542	5.51611
High	AVFVDLEPTVIDEVR	2	4	1	393715095		0	2.36577e+07	0	3.643e-07	54.86	0.000163131	2	1701.91	0.322209	71.4842	0
	Accession	Description	Score	Coverage	# Proteins	# Unique Peptides	# Peptides	# PSMs	Area	# AAs	MW [kDa]	calc. pI
	393715095	tubulin alpha-1A chain isoform 2 [Homo sapiens]	196.665	19.47	12	6	6	9	2.11692e+07	416	46.2678	5.08447
High	IKFEMEQNLR	5	1	1	55956899		0	153385881	0	5.863e-05	54.79	0.000189844	3	1307.68	-1.60554	46.0758	1
	Accession	Description	Score	Coverage	# Proteins	# Unique Peptides	# Peptides	# PSMs	Area	# AAs	MW [kDa]	calc. pI
	55956899	keratin, type I cytoskeletal 9 [Homo sapiens]	4663.48	63.88	1	33	34	184	7.05989e+08	623	62.0268	5.23682
High	TMQNLEIELQSQLSmK	2	1	1	15431310	M15(Oxidation)	0	7.06932e+06	0	0.0003849	54.75	0.000303144	2	1908.94	1.84557	69.0891	0
	Accession	Description	Score	Coverage	# Proteins	# Unique Peptides	# Peptides	# PSMs	Area	# AAs	MW [kDa]	calc. pI
	15431310	keratin, type I cytoskeletal 14 [Homo sapiens]	1314.93	56.78	13	11	30	87	4.81219e+08	472	51.5894	5.16064
High	YVMGNNPADLLAVDSR	1	1	1	119703744		0	3.68826e+06	0	2.981e-06	54.66	0.000279055	2	1734.85	0.514887	64.387	0
	Accession	Description	Score	Coverage	# Proteins	# Unique Peptides	# Peptides	# PSMs	Area	# AAs	MW [kDa]	calc. pI
	119703744	desmoglein-1 preproprotein [Homo sapiens]	182.23	12.3	1	9	9	16	8.90704e+06	1049	113.676	5.03369
High	GGGGSFGYSYGGGSGGGFSASSLGGGFGGGSR	5	1	1	55956899		0	6.88954e+07	0	1.277e-09	54.63	0.000558363	3	2705.16	-0.166551	63.7203	0
	Accession	Description	Score	Coverage	# Proteins	# Unique Peptides	# Peptides	# PSMs	Area	# AAs	MW [kDa]	calc. pI
	55956899	keratin, type I cytoskeletal 9 [Homo sapiens]	4663.48	63.88	1	33	34	184	7.05989e+08	623	62.0268	5.23682
High	SDLEMQYETLQEELmALKK	1	1	1	55956899	M15(Oxidation)	0	2.61412e+07	0	5.977e-07	54.46	0.000403575	2	2315.12	0.59526	72.7996	1
	Accession	Description	Score	Coverage	# Proteins	# Unique Peptides	# Peptides	# PSMs	Area	# AAs	MW [kDa]	calc. pI
	55956899	keratin, type I cytoskeletal 9 [Homo sapiens]	4663.48	63.88	1	33	34	184	7.05989e+08	623	62.0268	5.23682
High	SNFGPVWYVPDK	3	1	1	4502175		0	1.7578e+08	0	3.78e-05	54.29	0.00026384	2	1408.69	0.860513	64.3329	0
	Accession	Description	Score	Coverage	# Proteins	# Unique Peptides	# Peptides	# PSMs	Area	# AAs	MW [kDa]	calc. pI
	4502175	protein Shroom2 [Homo sapiens]	10846.2	62.38	3	102	102	592	1.59107e+09	1616	176.303	7.09326
High	GAVHDVKDVLDSVL	1	1	1	16751921		0	1.85727e+07	0	0.0001262	54.21	0.000185106	2	1466.78	-0.118396	71.1084	1
	Accession	Description	Score	Coverage	# Proteins	# Unique Peptides	# Peptides	# PSMs	Area	# AAs	MW [kDa]	calc. pI
	16751921	dermcidin preproprotein [Homo sapiens]	130.915	35.45	1	4	4	7	6.81555e+07	110	11.2768	6.53662
High	ITPSYVAFTPEGER	1	1	1	16507237		0	5.87454e+06	0	2.592e-06	54.21	0.000279555	2	1566.78	-1.68628	53.3687	0
	Accession	Description	Score	Coverage	# Proteins	# Unique Peptides	# Peptides	# PSMs	Area	# AAs	MW [kDa]	calc. pI
	16507237	78 kDa glucose-regulated protein precursor [Homo sapiens]	215.606	11.31	1	3	5	8	5.59557e+07	654	72.2884	5.16064
High	SFSTASAITPSVSR	2	1	1	119395754		0	25715030	0	5.124e-06	54.06	0.000264054	2	1410.72	-1.68212	42.249	0
	Accession	Description	Score	Coverage	# Proteins	# Unique Peptides	# Peptides	# PSMs	Area	# AAs	MW [kDa]	calc. pI
	119395754	keratin, type II cytoskeletal 5 [Homo sapiens]	1041.82	41.69	10	15	32	85	2.81996e+08	590	62.34	7.73779
High	GFFDPNTEENLTYLQLK	1	2	1	58530840		0	2.93566e+06	0	5.746e-08	53.82	0.000381135	2	2028.99	0.66638	72.3928	0
	Accession	Description	Score	Coverage	# Proteins	# Unique Peptides	# Peptides	# PSMs	Area	# AAs	MW [kDa]	calc. pI
	58530840	desmoplakin isoform I [Homo sapiens]	255.286	7.84	2	21	21	23	9.79513e+06	2871	331.569	6.81494
High	TYFPHFDLSHGSAQVK	4	1	1	4504345		0	3.12011e+07	0	8.708e-10	53.71	0.000421342	2	1833.89	-0.276068	54.1233	0
	Accession	Description	Score	Coverage	# Proteins	# Unique Peptides	# Peptides	# PSMs	Area	# AAs	MW [kDa]	calc. pI
	4504345	hemoglobin subunit alpha [Homo sapiens]	151.202	42.96	1	5	5	14	5.82899e+07	142	15.2479	8.67529
High	ILNEMRDQYEKMAEK	1	2	2	4557701;15431310		0	5.83975e+06	0	1.84e-05	53.65	0.000480281	2	1897.88	-18.2777	48.2348	2
	Accession	Description	Score	Coverage	# Proteins	# Unique Peptides	# Peptides	# PSMs	Area	# AAs	MW [kDa]	calc. pI
	15431310	keratin, type I cytoskeletal 14 [Homo sapiens]	1314.93	56.78	13	11	30	87	4.81219e+08	472	51.5894	5.16064
	4557701	keratin, type I cytoskeletal 17 [Homo sapiens]	490.058	44.68	14	8	22	40	3.6048e+08	432	48.076	5.021
High	TTMDLMEGIFPK	3	1	1	4502175		0	356173701	0	0.0005494	53.62	0.000343263	2	1382.67	0.412422	72.6622	0
	Accession	Description	Score	Coverage	# Proteins	# Unique Peptides	# Peptides	# PSMs	Area	# AAs	MW [kDa]	calc. pI
	4502175	protein Shroom2 [Homo sapiens]	10846.2	62.38	3	102	102	592	1.59107e+09	1616	176.303	7.09326
High	KDVDNAYMIK	1	1	1	47132620		0	1.3008e+07	0	0.0001816	53.57	0.000290317	2	1196.6	-0.384023	27.6391	1
	Accession	Description	Score	Coverage	# Proteins	# Unique Peptides	# Peptides	# PSMs	Area	# AAs	MW [kDa]	calc. pI
	47132620	keratin, type II cytoskeletal 2 epidermal [Homo sapiens]	4493.11	72.93	2	38	48	176	1.11828e+09	639	65.3932	8.00146
High	SEQHGSSSGSSSSYGQHGSGSR	1	2	1	57864582		0	1.75223e+06	0	1.14e-09	53.4	0.000517881	3	2152.89	0.129686	9.24257	0
	Accession	Description	Score	Coverage	# Proteins	# Unique Peptides	# Peptides	# PSMs	Area	# AAs	MW [kDa]	calc. pI
	57864582	hornerin [Homo sapiens]	448.356	15.86	2	13	13	19	1.22954e+07	2850	282.228	10.0376
High	FNDYFEFPR	1	3	1	145309311		0	3.73544e+06	0	3.786e-05	53.35	0.000300085	2	1234.55	-0.106433	65.5939	0
	Accession	Description	Score	Coverage	# Proteins	# Unique Peptides	# Peptides	# PSMs	Area	# AAs	MW [kDa]	calc. pI
	145309311	probable ubiquitin carboxyl-terminal hydrolase FAF-X isoform 4 [Homo sapiens]	142.512	7.2	3	13	13	14	8.72504e+06	2554	290.278	5.79541
High	IEIDPQFQVVR	1	1	1	89357932		0	8.37791e+06	0	0.0003763	53.3	0.000222174	2	1343.73	-1.98531	59.7752	0
	Accession	Description	Score	Coverage	# Proteins	# Unique Peptides	# Peptides	# PSMs	Area	# AAs	MW [kDa]	calc. pI
	89357932	keratin, type II cytoskeletal 78 [Homo sapiens]	168.306	18.85	9	7	10	10	3.26859e+07	520	56.8305	6.02393
High	IAAQTLLGTAK	1	1	1	198041662		0	2.7739e+07	0	8.189e-05	53.28	0.000101732	2	1086.65	-2.59322	43.7109	0
	Accession	Description	Score	Coverage	# Proteins	# Unique Peptides	# Peptides	# PSMs	Area	# AAs	MW [kDa]	calc. pI
	198041662	pyrroline-5-carboxylate reductase 3 [Homo sapiens]	189.567	19.93	1	5	5	11	2.21437e+07	286	29.8735	8.104
High	NKLEGLEDALQK	2	3	2	119703753;5031839		0	4.66377e+07	0	6.016e-05	53.15	0.000235308	2	1357.73	-0.191575	48.2815	1
	Accession	Description	Score	Coverage	# Proteins	# Unique Peptides	# Peptides	# PSMs	Area	# AAs	MW [kDa]	calc. pI
	119703753	keratin, type II cytoskeletal 6B [Homo sapiens]	1281.87	43.26	10	2	33	105	8.03646e+08	564	60.0303	8.00146
	5031839	keratin, type II cytoskeletal 6A [Homo sapiens]	1025.26	45.04	10	3	35	84	4.13274e+08	564	60.0083	8.00146
High	SNFGPVWYVPDKK	4	1	1	4502175		0	1.41236e+08	0	1.273e-05	52.96	0.000328533	2	1536.78	-0.719968	57.0097	1
	Accession	Description	Score	Coverage	# Proteins	# Unique Peptides	# Peptides	# PSMs	Area	# AAs	MW [kDa]	calc. pI
	4502175	protein Shroom2 [Homo sapiens]	10846.2	62.38	3	102	102	592	1.59107e+09	1616	176.303	7.09326
High	QISNLQQSISDAEQRGENALK	3	1	1	119395750		0	5.60192e+07	0	1.725e-08	52.85	0.000442796	2	2329.17	-1.35289	65.2895	1
	Accession	Description	Score	Coverage	# Proteins	# Unique Peptides	# Peptides	# PSMs	Area	# AAs	MW [kDa]	calc. pI
	119395750	keratin, type II cytoskeletal 1 [Homo sapiens]	5316.25	54.81	1	42	49	291	1.4168e+09	644	65.999	8.11865
High	DAGTIAGLNVLR	1	2	1	5729877		0	1.37461e+07	0	4.806e-06	52.71	0.000212175	2	1199.67	-1.09202	59.5974	0
	Accession	Description	Score	Coverage	# Proteins	# Unique Peptides	# Peptides	# PSMs	Area	# AAs	MW [kDa]	calc. pI
	5729877	heat shock cognate 71 kDa protein isoform 1 [Homo sapiens]	376.178	35.14	3	17	20	32	1.27258e+08	646	70.8542	5.51611
High	QGVDADINGLR	1	1	1	55956899		0	3.22754e+06	0	0.0005179	52.7	0.000277645	1	1157.59	-2.67856	39.4365	0
	Accession	Description	Score	Coverage	# Proteins	# Unique Peptides	# Peptides	# PSMs	Area	# AAs	MW [kDa]	calc. pI
	55956899	keratin, type I cytoskeletal 9 [Homo sapiens]	4663.48	63.88	1	33	34	184	7.05989e+08	623	62.0268	5.23682
High	TRLEQEIATYR	2	7	4	4557701;24430192;15431310;131412228		0	9.60082e+07	0	1.354e-05	52.48	0.000342352	2	1379.73	-1.04031	43.1777	1
	Accession	Description	Score	Coverage	# Proteins	# Unique Peptides	# Peptides	# PSMs	Area	# AAs	MW [kDa]	calc. pI
	15431310	keratin, type I cytoskeletal 14 [Homo sapiens]	1314.93	56.78	13	11	30	87	4.81219e+08	472	51.5894	5.16064
	24430192	keratin, type I cytoskeletal 16 [Homo sapiens]	1110.35	53.28	13	17	30	83	4.81219e+08	473	51.2362	5.04639
	4557701	keratin, type I cytoskeletal 17 [Homo sapiens]	490.058	44.68	14	8	22	40	3.6048e+08	432	48.076	5.021
	131412228	keratin, type I cytoskeletal 13 isoform b [Homo sapiens]	263.259	18.81	12	4	10	27	3.3088e+08	420	45.8086	4.88135
High	DNLTLWTSDMQGDGEEQNK	1	1	1	5803225		0	2.67332e+06	0	1.892e-07	52.34	0.000763146	2	2180.94	-0.195528	60.6056	0
	Accession	Description	Score	Coverage	# Proteins	# Unique Peptides	# Peptides	# PSMs	Area	# AAs	MW [kDa]	calc. pI
	5803225	14-3-3 protein epsilon [Homo sapiens]	346.634	51.76	1	10	13	23	2.83243e+07	255	29.1554	4.7417
High	QELIESISR	2	1	1	4502175		0	1.14248e+08	0	0.0006229	52.22	0.000327486	2	1074.58	-1.57568	41.9413	0
	Accession	Description	Score	Coverage	# Proteins	# Unique Peptides	# Peptides	# PSMs	Area	# AAs	MW [kDa]	calc. pI
	4502175	protein Shroom2 [Homo sapiens]	10846.2	62.38	3	102	102	592	1.59107e+09	1616	176.303	7.09326
High	SNSSIDHLGSHSK	2	1	1	4502175		0	6.39091e+07	0	2.395e-05	52.18	0.000427371	2	1368.65	-1.1267	13.2648	0
	Accession	Description	Score	Coverage	# Proteins	# Unique Peptides	# Peptides	# PSMs	Area	# AAs	MW [kDa]	calc. pI
	4502175	protein Shroom2 [Homo sapiens]	10846.2	62.38	3	102	102	592	1.59107e+09	1616	176.303	7.09326
High	AAVPSGASTGIYEALELR	1	4	1	301897479		0	0	0	2.028e-06	52.14	0.000376646	2	1804.94	0.392504	68.5116	0
	Accession	Description	Score	Coverage	# Proteins	# Unique Peptides	# Peptides	# PSMs	Area	# AAs	MW [kDa]	calc. pI
	301897479	beta-enolase isoform 2 [Homo sapiens]	52.14	4.6	4	1	1	1		391	42.2218	7.97217
High	FSSSSGYGGGSSR	6	1	1	55956899		0	3.02174e+08	0	3.44e-07	52.12	0.000358437	2	1235.53	-2.1956	15.71	0
	Accession	Description	Score	Coverage	# Proteins	# Unique Peptides	# Peptides	# PSMs	Area	# AAs	MW [kDa]	calc. pI
	55956899	keratin, type I cytoskeletal 9 [Homo sapiens]	4663.48	63.88	1	33	34	184	7.05989e+08	623	62.0268	5.23682
High	VTATDLDEPDTLHTR	2	2	1	4826702		0	1.49141e+07	0	6.205e-05	52.04	0.000549214	2	1683.82	-1.71749	35.8759	0
	Accession	Description	Score	Coverage	# Proteins	# Unique Peptides	# Peptides	# PSMs	Area	# AAs	MW [kDa]	calc. pI
	4826702	desmocollin-1 isoform Dsc1b preproprotein [Homo sapiens]	97.87	6.19	2	4	4	7	9.13542e+06	840	93.776	5.52881
High	QNASLQAAITDAEQR	1	1	1	89357932		0	1.32873e+06	0	5.636e-07	51.76	0.00050644	2	1615.8	-1.43349	53.8007	0
	Accession	Description	Score	Coverage	# Proteins	# Unique Peptides	# Peptides	# PSMs	Area	# AAs	MW [kDa]	calc. pI
	89357932	keratin, type II cytoskeletal 78 [Homo sapiens]	168.306	18.85	9	7	10	10	3.26859e+07	520	56.8305	6.02393
High	ENAGEDPGLAR	2	1	1	16751921		0	1.18171e+08	0	0.0001436	51.71	0.000412137	2	1128.53	-0.701819	17.4207	0
	Accession	Description	Score	Coverage	# Proteins	# Unique Peptides	# Peptides	# PSMs	Area	# AAs	MW [kDa]	calc. pI
	16751921	dermcidin preproprotein [Homo sapiens]	130.915	35.45	1	4	4	7	6.81555e+07	110	11.2768	6.53662
High	VVIQSNDDIASR	1	2	1	145309311		0	1.14138e+07	0	1.805e-06	51.47	0.000418801	2	1316.68	-0.790125	28.8089	0
	Accession	Description	Score	Coverage	# Proteins	# Unique Peptides	# Peptides	# PSMs	Area	# AAs	MW [kDa]	calc. pI
	145309311	probable ubiquitin carboxyl-terminal hydrolase FAF-X isoform 4 [Homo sapiens]	142.512	7.2	3	13	13	14	8.72504e+06	2554	290.278	5.79541
High	SGQSSYGQHSSGSSQSSGYGQHGSR	1	1	1	62122917		0	2.23765e+06	0	1.649e-11	51.41	0.000955863	3	2500.04	-2.00719	11.9672	0
	Accession	Description	Score	Coverage	# Proteins	# Unique Peptides	# Peptides	# PSMs	Area	# AAs	MW [kDa]	calc. pI
	62122917	filaggrin-2 [Homo sapiens]	89.8367	3.89	1	3	3	3	4.96594e+06	2391	247.928	8.30908
High	YEVTSGGGGTSR	1	2	1	58530840		0	5.41887e+06	0	0.0002071	51.35	0.000444092	2	1170.54	-0.295329	14.769	0
	Accession	Description	Score	Coverage	# Proteins	# Unique Peptides	# Peptides	# PSMs	Area	# AAs	MW [kDa]	calc. pI
	58530840	desmoplakin isoform I [Homo sapiens]	255.286	7.84	2	21	21	23	9.79513e+06	2871	331.569	6.81494
High	DKSLADILDPSVK	3	1	1	4502175		0	5.16152e+07	0	4.817e-07	51.06	0.000347451	2	1400.76	-0.421527	59.6322	1
	Accession	Description	Score	Coverage	# Proteins	# Unique Peptides	# Peptides	# PSMs	Area	# AAs	MW [kDa]	calc. pI
	4502175	protein Shroom2 [Homo sapiens]	10846.2	62.38	3	102	102	592	1.59107e+09	1616	176.303	7.09326
High	NSSYFVEWIPNNVK	1	8	2	29788785;5174735		0	6.48002e+06	0	5.768e-07	50.68	0.000693459	2	1696.83	-0.759452	69.9028	0
	Accession	Description	Score	Coverage	# Proteins	# Unique Peptides	# Peptides	# PSMs	Area	# AAs	MW [kDa]	calc. pI
	29788785	tubulin beta chain [Homo sapiens]	212.692	22.97	9	3	7	10	8.23476e+06	444	49.639	4.89404
	5174735	tubulin beta-4B chain [Homo sapiens]	158.893	13.48	6	1	5	6	6.93525e+06	445	49.799	4.89404
High	VAPEEHPVLLTEAPLNPK	1	2	1	316659409		0	3.00787e+06	0	5.408e-05	50.11	0.000342221	2	1954.06	-2.43663	53.4493	0
	Accession	Description	Score	Coverage	# Proteins	# Unique Peptides	# Peptides	# PSMs	Area	# AAs	MW [kDa]	calc. pI
	316659409	actin, cytoplasmic 2 [Homo sapiens]	74.6283	10.4	2	2	2	2	2.68615e+06	375	41.7658	5.47803
High	NQVALNPQNTVFDAK	1	1	1	167466173		0	1.64645e+07	0	6.664e-07	50.09	0.000641076	2	1658.85	-0.191981	50.7731	0
	Accession	Description	Score	Coverage	# Proteins	# Unique Peptides	# Peptides	# PSMs	Area	# AAs	MW [kDa]	calc. pI
	167466173	heat shock 70 kDa protein 1A/1B [Homo sapiens]	408.894	33.7	2	17	19	31	1.28436e+08	641	70.009	5.65576
High	NHEEEMKDLR	3	1	1	195972866		0	2.49679e+08	0	0.001342	49.88	0.000744284	2	1300.59	-1.55785	15.8752	1
	Accession	Description	Score	Coverage	# Proteins	# Unique Peptides	# Peptides	# PSMs	Area	# AAs	MW [kDa]	calc. pI
	195972866	keratin, type I cytoskeletal 10 [Homo sapiens]	2913.15	47.77	15	28	35	143	9.23939e+08	584	58.7656	5.21143
High	TTmDLmEGIFPKDEHLLEEAQQR	1	1	1	4502175	M3(Oxidation); M6(Oxidation)	0	9.21523e+06	0	1.07e-07	49.7	0.00166353	3	2763.29	-0.709835	59.5016	1
	Accession	Description	Score	Coverage	# Proteins	# Unique Peptides	# Peptides	# PSMs	Area	# AAs	MW [kDa]	calc. pI
	4502175	protein Shroom2 [Homo sapiens]	10846.2	62.38	3	102	102	592	1.59107e+09	1616	176.303	7.09326
High	QVLDNLTmEK	9	1	1	55956899	M8(Oxidation)	0	1.24822e+08	0	0.0008795	49.57	0.000674592	1	1206.6	-2.43689	36.7185	0
	Accession	Description	Score	Coverage	# Proteins	# Unique Peptides	# Peptides	# PSMs	Area	# AAs	MW [kDa]	calc. pI
	55956899	keratin, type I cytoskeletal 9 [Homo sapiens]	4663.48	63.88	1	33	34	184	7.05989e+08	623	62.0268	5.23682
High	NmQDmVEDYR	7	1	1	119395750	M2(Oxidation); M5(Oxidation)	0	4.36004e+07	0	0.0001164	49.57	0.000417342	2	1332.52	-1.34595	21.7915	0
	Accession	Description	Score	Coverage	# Proteins	# Unique Peptides	# Peptides	# PSMs	Area	# AAs	MW [kDa]	calc. pI
	119395750	keratin, type II cytoskeletal 1 [Homo sapiens]	5316.25	54.81	1	42	49	291	1.4168e+09	644	65.999	8.11865
High	DAGVIAGLNVLR	1	2	1	167466173		0	1.70499e+07	0	3.678e-05	49.47	0.00021918	2	1197.7	0.852654	64.7857	0
	Accession	Description	Score	Coverage	# Proteins	# Unique Peptides	# Peptides	# PSMs	Area	# AAs	MW [kDa]	calc. pI
	167466173	heat shock 70 kDa protein 1A/1B [Homo sapiens]	408.894	33.7	2	17	19	31	1.28436e+08	641	70.009	5.65576
High	DVDGAYMTK	7	1	1	119395750		0	4.37271e+08	0	0.0008683	49.28	0.000596062	2	999.444	-0.899299	22.7262	0
	Accession	Description	Score	Coverage	# Proteins	# Unique Peptides	# Peptides	# PSMs	Area	# AAs	MW [kDa]	calc. pI
	119395750	keratin, type II cytoskeletal 1 [Homo sapiens]	5316.25	54.81	1	42	49	291	1.4168e+09	644	65.999	8.11865
High	HHLPQPEGPPDAR	11	1	1	4502175		0	5.16553e+08	0	0.0004772	49.25	0.000863447	2	1450.72	-1.07718	19.1515	0
	Accession	Description	Score	Coverage	# Proteins	# Unique Peptides	# Peptides	# PSMs	Area	# AAs	MW [kDa]	calc. pI
	4502175	protein Shroom2 [Homo sapiens]	10846.2	62.38	3	102	102	592	1.59107e+09	1616	176.303	7.09326
High	VDTLTGEVNFLK	1	1	1	194018511		0	5.99949e+06	0	5.939e-05	49.24	0.000614085	2	1335.71	-3.21331	62.8909	0
	Accession	Description	Score	Coverage	# Proteins	# Unique Peptides	# Peptides	# PSMs	Area	# AAs	MW [kDa]	calc. pI
	194018511	keratin, type II cytoskeletal 1b [Homo sapiens]	276.328	11.07	1	3	7	15	5.00307e+08	578	61.8635	5.98584
High	KAPSsPPPPPPPLR	9	1	1	4502175	S5(Phospho)	0	1.35066e+08	0	0.0002289	49.23	0.000684155	2	1517.79	-0.259098	31.7869	1
	Accession	Description	Score	Coverage	# Proteins	# Unique Peptides	# Peptides	# PSMs	Area	# AAs	MW [kDa]	calc. pI
	4502175	protein Shroom2 [Homo sapiens]	10846.2	62.38	3	102	102	592	1.59107e+09	1616	176.303	7.09326
High	TTPSYVAFTDTER	1	6	2	5729877;167466173		0	1.50792e+08	0	2.396e-05	49.21	0.000938008	2	1487.7	-1.21047	47.74	0
	Accession	Description	Score	Coverage	# Proteins	# Unique Peptides	# Peptides	# PSMs	Area	# AAs	MW [kDa]	calc. pI
	167466173	heat shock 70 kDa protein 1A/1B [Homo sapiens]	408.894	33.7	2	17	19	31	1.28436e+08	641	70.009	5.65576
	5729877	heat shock cognate 71 kDa protein isoform 1 [Homo sapiens]	376.178	35.14	3	17	20	32	1.27258e+08	646	70.8542	5.51611
High	TDYTLSIANR	1	1	1	17998551		0	1.94602e+06	0	6.192e-06	48.97	0.000842355	2	1153.58	-1.73375	42.6624	0
	Accession	Description	Score	Coverage	# Proteins	# Unique Peptides	# Peptides	# PSMs	Area	# AAs	MW [kDa]	calc. pI
	17998551	serpin B12 [Homo sapiens]	48.97	2.47	1	1	1	1	1.94602e+06	405	46.2471	5.52881
High	IEVLEEELR	1	2	1	58530840		0	1.03147e+07	0	0.0008197	48.94	0.000596735	2	1129.61	-2.34054	53.0304	0
	Accession	Description	Score	Coverage	# Proteins	# Unique Peptides	# Peptides	# PSMs	Area	# AAs	MW [kDa]	calc. pI
	58530840	desmoplakin isoform I [Homo sapiens]	255.286	7.84	2	21	21	23	9.79513e+06	2871	331.569	6.81494
High	VGGTGMFTVR	1	1	1	59850812		0	4.50495e+06	0	0.0004244	48.89	0.000712753	2	1024.52	-2.1736	44.1638	0
	Accession	Description	Score	Coverage	# Proteins	# Unique Peptides	# Peptides	# PSMs	Area	# AAs	MW [kDa]	calc. pI
	59850812	uromodulin precursor [Homo sapiens]	58.5495	8.91	1	6	6	8	8.89442e+06	640	69.7144	5.23682
High	DVDAAYMNK	2	7	4	226246665;119703753;5031839;119395754		0	2.23387e+07	0	0.0006944	48.7	0.00067583	1	1026.46	-0.540582	24.1023	0
	Accession	Description	Score	Coverage	# Proteins	# Unique Peptides	# Peptides	# PSMs	Area	# AAs	MW [kDa]	calc. pI
	119703753	keratin, type II cytoskeletal 6B [Homo sapiens]	1281.87	43.26	10	2	33	105	8.03646e+08	564	60.0303	8.00146
	119395754	keratin, type II cytoskeletal 5 [Homo sapiens]	1041.82	41.69	10	15	32	85	2.81996e+08	590	62.34	7.73779
	5031839	keratin, type II cytoskeletal 6A [Homo sapiens]	1025.26	45.04	10	3	35	84	4.13274e+08	564	60.0083	8.00146
	226246665	keratin, type II cytoskeletal 72 isoform 2 [Homo sapiens]	98.1502	6.4	2	1	4	11	5.78537e+07	469	51.0918	6.45557
High	SKAEAESLYQSKYEELQITAGR	2	1	1	119395750		0	1.35893e+07	0	9.208e-09	48.59	0.00124244	3	2501.25	-1.50694	51.7704	2
	Accession	Description	Score	Coverage	# Proteins	# Unique Peptides	# Peptides	# PSMs	Area	# AAs	MW [kDa]	calc. pI
	119395750	keratin, type II cytoskeletal 1 [Homo sapiens]	5316.25	54.81	1	42	49	291	1.4168e+09	644	65.999	8.11865
High	VLGTAFDPFLGGK	1	1	1	42544159		0	4.82124e+06	0	0.0002169	48.34	0.00062066	2	1321.72	1.38096	70.1217	0
	Accession	Description	Score	Coverage	# Proteins	# Unique Peptides	# Peptides	# PSMs	Area	# AAs	MW [kDa]	calc. pI
	42544159	heat shock protein 105 kDa [Homo sapiens]	165.05	10.49	2	7	7	7	4.94605e+06	858	96.8037	5.38916
High	ILQDGGLQVVEK	1	1	1	23308577		0	2.52267e+06	0	1.621e-06	48.3	0.000520646	2	1298.73	-1.98799	44.235	0
	Accession	Description	Score	Coverage	# Proteins	# Unique Peptides	# Peptides	# PSMs	Area	# AAs	MW [kDa]	calc. pI
	23308577	D-3-phosphoglycerate dehydrogenase [Homo sapiens]	116.082	7.13	1	3	3	3	4.24343e+06	533	56.6144	6.7124
High	YENEVALR	3	1	1	195972866		0	2.65646e+08	0	0.0004202	48.24	0.000847322	2	993.499	-0.833613	27.2458	0
	Accession	Description	Score	Coverage	# Proteins	# Unique Peptides	# Peptides	# PSMs	Area	# AAs	MW [kDa]	calc. pI
	195972866	keratin, type I cytoskeletal 10 [Homo sapiens]	2913.15	47.77	15	28	35	143	9.23939e+08	584	58.7656	5.21143
High	LASYLDKVR	2	7	4	4557701;24430192;195972866;15431310		0	40837197	0	0.0002922	48.23	0.000359251	2	1064.61	-2.06431	34.6184	1
	Accession	Description	Score	Coverage	# Proteins	# Unique Peptides	# Peptides	# PSMs	Area	# AAs	MW [kDa]	calc. pI
	195972866	keratin, type I cytoskeletal 10 [Homo sapiens]	2913.15	47.77	15	28	35	143	9.23939e+08	584	58.7656	5.21143
	15431310	keratin, type I cytoskeletal 14 [Homo sapiens]	1314.93	56.78	13	11	30	87	4.81219e+08	472	51.5894	5.16064
	24430192	keratin, type I cytoskeletal 16 [Homo sapiens]	1110.35	53.28	13	17	30	83	4.81219e+08	473	51.2362	5.04639
	4557701	keratin, type I cytoskeletal 17 [Homo sapiens]	490.058	44.68	14	8	22	40	3.6048e+08	432	48.076	5.021
High	AQYEEIAQR	6	6	4	47132620;119703753;5031839;331999954		0	4.90564e+08	0	0.000966	48.15	0.000758654	2	1107.54	-0.492354	24.0632	0
	Accession	Description	Score	Coverage	# Proteins	# Unique Peptides	# Peptides	# PSMs	Area	# AAs	MW [kDa]	calc. pI
	47132620	keratin, type II cytoskeletal 2 epidermal [Homo sapiens]	4493.11	72.93	2	38	48	176	1.11828e+09	639	65.3932	8.00146
	119703753	keratin, type II cytoskeletal 6B [Homo sapiens]	1281.87	43.26	10	2	33	105	8.03646e+08	564	60.0303	8.00146
	5031839	keratin, type II cytoskeletal 6A [Homo sapiens]	1025.26	45.04	10	3	35	84	4.13274e+08	564	60.0083	8.00146
	331999954	keratin, type II cytoskeletal 4 [Homo sapiens]	234.74	15.96	1	3	8	21	2.19473e+08	520	56.1093	6.60986
High	DYQELMNTK	5	1	1	119395750		0	448692676	0	0.0001655	47.94	0.0008798	1	1141.52	-2.38074	38.6332	0
	Accession	Description	Score	Coverage	# Proteins	# Unique Peptides	# Peptides	# PSMs	Area	# AAs	MW [kDa]	calc. pI
	119395750	keratin, type II cytoskeletal 1 [Homo sapiens]	5316.25	54.81	1	42	49	291	1.4168e+09	644	65.999	8.11865
High	VTmQNLNDR	16	7	3	24430192;195972866;15431310	M3(Oxidation)	0	1.101e+08	0	0.0005416	47.87	0.000924307	2	1106.52	-1.77395	13.4293	0
	Accession	Description	Score	Coverage	# Proteins	# Unique Peptides	# Peptides	# PSMs	Area	# AAs	MW [kDa]	calc. pI
	195972866	keratin, type I cytoskeletal 10 [Homo sapiens]	2913.15	47.77	15	28	35	143	9.23939e+08	584	58.7656	5.21143
	15431310	keratin, type I cytoskeletal 14 [Homo sapiens]	1314.93	56.78	13	11	30	87	4.81219e+08	472	51.5894	5.16064
	24430192	keratin, type I cytoskeletal 16 [Homo sapiens]	1110.35	53.28	13	17	30	83	4.81219e+08	473	51.2362	5.04639
High	KVPQVSTPTLVEVSR	1	1	1	4502027		0	3.90434e+06	0	1.404e-05	47.63	0.000280449	2	1639.93	-2.32554	47.531	1
	Accession	Description	Score	Coverage	# Proteins	# Unique Peptides	# Peptides	# PSMs	Area	# AAs	MW [kDa]	calc. pI
	4502027	serum albumin preproprotein [Homo sapiens]	64.0321	2.46	1	2	2	2	4.16128e+06	609	69.3215	6.27783
High	ASLENSLEETK	1	2	2	24430192;15431310		0	9.25554e+07	0	4.767e-05	47.5	0.00110609	2	1220.6	-1.62458	35.8481	0
	Accession	Description	Score	Coverage	# Proteins	# Unique Peptides	# Peptides	# PSMs	Area	# AAs	MW [kDa]	calc. pI
	15431310	keratin, type I cytoskeletal 14 [Homo sapiens]	1314.93	56.78	13	11	30	87	4.81219e+08	472	51.5894	5.16064
	24430192	keratin, type I cytoskeletal 16 [Homo sapiens]	1110.35	53.28	13	17	30	83	4.81219e+08	473	51.2362	5.04639
High	YLAEVAAGDDKK	1	1	1	208973244		0	1.07416e+07	0	2.481e-05	47.32	0.00116494	2	1279.65	-1.46347	21.808	1
	Accession	Description	Score	Coverage	# Proteins	# Unique Peptides	# Peptides	# PSMs	Area	# AAs	MW [kDa]	calc. pI
	208973244	14-3-3 protein zeta/delta [Homo sapiens]	251.052	39.18	1	5	10	14	3.64562e+07	245	27.7277	4.79248
High	YGQQGSGSGQSPSR	1	2	1	57864582		0	4589564	0	1.491e-05	47.32	0.00132991	2	1395.62	-1.65315	10.8403	0
	Accession	Description	Score	Coverage	# Proteins	# Unique Peptides	# Peptides	# PSMs	Area	# AAs	MW [kDa]	calc. pI
	57864582	hornerin [Homo sapiens]	448.356	15.86	2	13	13	19	1.22954e+07	2850	282.228	10.0376
High	VGAHAGEYGAEALER	5	1	1	4504345		0	8.29661e+07	0	4.847e-05	47.3	0.00151853	3	1529.73	-3.46645	34.0058	0
	Accession	Description	Score	Coverage	# Proteins	# Unique Peptides	# Peptides	# PSMs	Area	# AAs	MW [kDa]	calc. pI
	4504345	hemoglobin subunit alpha [Homo sapiens]	151.202	42.96	1	5	5	14	5.82899e+07	142	15.2479	8.67529
High	STAGDTHLGGEDFDNR	3	3	1	5729877		0	7.74975e+07	0	5.635e-07	47.19	0.00158422	2	1691.72	-1.67603	28.6411	0
	Accession	Description	Score	Coverage	# Proteins	# Unique Peptides	# Peptides	# PSMs	Area	# AAs	MW [kDa]	calc. pI
	5729877	heat shock cognate 71 kDa protein isoform 1 [Homo sapiens]	376.178	35.14	3	17	20	32	1.27258e+08	646	70.8542	5.51611
High	NVTELNEPLSNEER	1	1	1	21464101		0	7.40855e+06	0	2.792e-06	47.18	0.00185204	2	1643.78	-1.58038	40.2069	0
	Accession	Description	Score	Coverage	# Proteins	# Unique Peptides	# Peptides	# PSMs	Area	# AAs	MW [kDa]	calc. pI
	21464101	14-3-3 protein gamma [Homo sapiens]	111.118	19.03	2	1	5	8	4.1215e+07	247	28.2849	4.89404
High	VEAVNMAEGIIHDTETK	1	1	1	24234688		0	1.56032e+06	0	3.722e-07	47.15	0.00178874	2	1856.91	0.0550152	65.3359	0
	Accession	Description	Score	Coverage	# Proteins	# Unique Peptides	# Peptides	# PSMs	Area	# AAs	MW [kDa]	calc. pI
	24234688	stress-70 protein, mitochondrial precursor [Homo sapiens]	65.0767	6.63	1	3	3	3	3.09108e+06	679	73.6348	6.16357
High	NLDLDSIIAEVK	2	7	4	47132620;119703753;5031839;119395754		0	5.43869e+06	0	0.001555	47.13	0.000820075	2	1329.73	-0.0688509	73.8507	0
	Accession	Description	Score	Coverage	# Proteins	# Unique Peptides	# Peptides	# PSMs	Area	# AAs	MW [kDa]	calc. pI
	47132620	keratin, type II cytoskeletal 2 epidermal [Homo sapiens]	4493.11	72.93	2	38	48	176	1.11828e+09	639	65.3932	8.00146
	119703753	keratin, type II cytoskeletal 6B [Homo sapiens]	1281.87	43.26	10	2	33	105	8.03646e+08	564	60.0303	8.00146
	119395754	keratin, type II cytoskeletal 5 [Homo sapiens]	1041.82	41.69	10	15	32	85	2.81996e+08	590	62.34	7.73779
	5031839	keratin, type II cytoskeletal 6A [Homo sapiens]	1025.26	45.04	10	3	35	84	4.13274e+08	564	60.0083	8.00146
High	DALSSVQESQVAQQAR	1	1	1	4557323		0	1.92782e+06	0	1.816e-07	46.99	0.00177288	2	1716.85	-2.52902	39.4835	0
	Accession	Description	Score	Coverage	# Proteins	# Unique Peptides	# Peptides	# PSMs	Area	# AAs	MW [kDa]	calc. pI
	4557323	apolipoprotein C-III precursor [Homo sapiens]	46.99	16.16	1	1	1	1	1.92782e+06	99	10.8455	5.41455
High	DLYANTVLSGGTTMYPGIADR	1	2	1	316659409		0	2364436	0	5.303e-07	46.75	0.00226038	2	2215.08	6.20136	67.2888	0
	Accession	Description	Score	Coverage	# Proteins	# Unique Peptides	# Peptides	# PSMs	Area	# AAs	MW [kDa]	calc. pI
	316659409	actin, cytoplasmic 2 [Homo sapiens]	74.6283	10.4	2	2	2	2	2.68615e+06	375	41.7658	5.47803
High	SRTEAESWYQTK	1	1	1	119395754		0	1.05574e+07	0	1.115e-06	46.68	0.00169679	2	1485.69	-1.85227	29.3281	1
	Accession	Description	Score	Coverage	# Proteins	# Unique Peptides	# Peptides	# PSMs	Area	# AAs	MW [kDa]	calc. pI
	119395754	keratin, type II cytoskeletal 5 [Homo sapiens]	1041.82	41.69	10	15	32	85	2.81996e+08	590	62.34	7.73779
High	NVSTGDVNVEmNAAPGVDLTQLLNNmR	1	1	1	195972866	M11(Oxidation); M26(Oxidation)	0	73271263	0	2.256e-06	46.61	0.00320752	3	2904.38	0.095875	69.3422	0
	Accession	Description	Score	Coverage	# Proteins	# Unique Peptides	# Peptides	# PSMs	Area	# AAs	MW [kDa]	calc. pI
	195972866	keratin, type I cytoskeletal 10 [Homo sapiens]	2913.15	47.77	15	28	35	143	9.23939e+08	584	58.7656	5.21143
High	TTsLGDSLNAHSAAEK	1	1	1	4502175	S3(Phospho)	0	1.36587e+07	0	0.0003872	46.59	0.00187485	2	1681.74	-2.31369	29.655	0
	Accession	Description	Score	Coverage	# Proteins	# Unique Peptides	# Peptides	# PSMs	Area	# AAs	MW [kDa]	calc. pI
	4502175	protein Shroom2 [Homo sapiens]	10846.2	62.38	3	102	102	592	1.59107e+09	1616	176.303	7.09326
High	LKYENEVALR	6	1	1	195972866		0	5.38022e+08	0	5.729e-05	46.41	0.000852528	2	1234.68	-1.03616	35.6251	1
	Accession	Description	Score	Coverage	# Proteins	# Unique Peptides	# Peptides	# PSMs	Area	# AAs	MW [kDa]	calc. pI
	195972866	keratin, type I cytoskeletal 10 [Homo sapiens]	2913.15	47.77	15	28	35	143	9.23939e+08	584	58.7656	5.21143
High	DSAYGSFSTSsSTPDHTLSK	4	1	1	4502175	S11(Phospho)	0	1.27412e+06	0	1.456e-05	46.32	0.00260414	2	2154.88	-1.28999	38.9499	0
	Accession	Description	Score	Coverage	# Proteins	# Unique Peptides	# Peptides	# PSMs	Area	# AAs	MW [kDa]	calc. pI
	4502175	protein Shroom2 [Homo sapiens]	10846.2	62.38	3	102	102	592	1.59107e+09	1616	176.303	7.09326
High	LYGSAGPPPTGEEDTAEKDEL	2	1	1	16507237		0	5.30945e+06	0	1.639e-08	46.25	0.00308871	2	2175.99	-1.99832	45.4179	1
	Accession	Description	Score	Coverage	# Proteins	# Unique Peptides	# Peptides	# PSMs	Area	# AAs	MW [kDa]	calc. pI
	16507237	78 kDa glucose-regulated protein precursor [Homo sapiens]	215.606	11.31	1	3	5	8	5.59557e+07	654	72.2884	5.16064
High	SRsTVALTAAGEAEDGTGR	1	1	1	4502175	S3(Phospho)	0	3.48017e+06	0	0.0002074	46.17	0.00273068	2	1928.87	-2.98638	37.1229	1
	Accession	Description	Score	Coverage	# Proteins	# Unique Peptides	# Peptides	# PSMs	Area	# AAs	MW [kDa]	calc. pI
	4502175	protein Shroom2 [Homo sapiens]	10846.2	62.38	3	102	102	592	1.59107e+09	1616	176.303	7.09326
High	TMQNTSDLDTAR	1	1	1	12056468		0	3.5656e+06	0	9.197e-06	45.99	0.00183161	2	1352.61	-2.34624	21.4047	0
	Accession	Description	Score	Coverage	# Proteins	# Unique Peptides	# Peptides	# PSMs	Area	# AAs	MW [kDa]	calc. pI
	12056468	junction plakoglobin [Homo sapiens]	79.8493	9.13	1	5	5	5	5.02186e+06	745	81.6927	6.13818
High	NSKIEISELNR	2	1	1	119395750		0	25107766	0	6.803e-05	45.89	0.00144918	2	1302.7	-1.71881	35.0978	1
	Accession	Description	Score	Coverage	# Proteins	# Unique Peptides	# Peptides	# PSMs	Area	# AAs	MW [kDa]	calc. pI
	119395750	keratin, type II cytoskeletal 1 [Homo sapiens]	5316.25	54.81	1	42	49	291	1.4168e+09	644	65.999	8.11865
High	YKAEDEVQR	1	2	1	167466173		0	2.41025e+07	0	0.001149	45.83	0.00152289	2	1137.55	-2.25957	13.599	1
	Accession	Description	Score	Coverage	# Proteins	# Unique Peptides	# Peptides	# PSMs	Area	# AAs	MW [kDa]	calc. pI
	167466173	heat shock 70 kDa protein 1A/1B [Homo sapiens]	408.894	33.7	2	17	19	31	1.28436e+08	641	70.009	5.65576
High	AFYPEEISSmVLTK	1	2	1	167466173	M10(Oxidation)	0	1.93084e+06	0	3.459e-05	45.76	0.00211572	2	1630.8	-1.99894	64.4381	0
	Accession	Description	Score	Coverage	# Proteins	# Unique Peptides	# Peptides	# PSMs	Area	# AAs	MW [kDa]	calc. pI
	167466173	heat shock 70 kDa protein 1A/1B [Homo sapiens]	408.894	33.7	2	17	19	31	1.28436e+08	641	70.009	5.65576
High	FASFIDKVR	1	19	6	47132620;226246665;119703753;5031839;119395754;194018511		0	1.33424e+07	0	0.001539	45.67	0.000798151	2	1082.6	-2.32029	46.227	1
	Accession	Description	Score	Coverage	# Proteins	# Unique Peptides	# Peptides	# PSMs	Area	# AAs	MW [kDa]	calc. pI
	47132620	keratin, type II cytoskeletal 2 epidermal [Homo sapiens]	4493.11	72.93	2	38	48	176	1.11828e+09	639	65.3932	8.00146
	119703753	keratin, type II cytoskeletal 6B [Homo sapiens]	1281.87	43.26	10	2	33	105	8.03646e+08	564	60.0303	8.00146
	119395754	keratin, type II cytoskeletal 5 [Homo sapiens]	1041.82	41.69	10	15	32	85	2.81996e+08	590	62.34	7.73779
	5031839	keratin, type II cytoskeletal 6A [Homo sapiens]	1025.26	45.04	10	3	35	84	4.13274e+08	564	60.0083	8.00146
	194018511	keratin, type II cytoskeletal 1b [Homo sapiens]	276.328	11.07	1	3	7	15	5.00307e+08	578	61.8635	5.98584
	226246665	keratin, type II cytoskeletal 72 isoform 2 [Homo sapiens]	98.1502	6.4	2	1	4	11	5.78537e+07	469	51.0918	6.45557
High	APSTYGGGLSVSSSR	1	1	1	15431310		0	2.03824e+07	0	6.952e-07	45.65	0.00212779	2	1425.7	-0.224801	31.831	0
	Accession	Description	Score	Coverage	# Proteins	# Unique Peptides	# Peptides	# PSMs	Area	# AAs	MW [kDa]	calc. pI
	15431310	keratin, type I cytoskeletal 14 [Homo sapiens]	1314.93	56.78	13	11	30	87	4.81219e+08	472	51.5894	5.16064
High	TEAESWYQTK	3	1	1	119395754		0	3.06421e+07	0	0.0002142	45.64	0.00156234	2	1242.56	-3.31846	33.9045	0
	Accession	Description	Score	Coverage	# Proteins	# Unique Peptides	# Peptides	# PSMs	Area	# AAs	MW [kDa]	calc. pI
	119395754	keratin, type II cytoskeletal 5 [Homo sapiens]	1041.82	41.69	10	15	32	85	2.81996e+08	590	62.34	7.73779
High	ELLQDIGDTLSR	1	1	1	5730009		0	1.79439e+06	0	3.946e-05	45.55	0.00169535	2	1359.71	-1.54674	65.6241	0
	Accession	Description	Score	Coverage	# Proteins	# Unique Peptides	# Peptides	# PSMs	Area	# AAs	MW [kDa]	calc. pI
	5730009	zinc finger protein RFP [Homo sapiens]	45.55	2.34	1	1	1	1	1.79439e+06	513	58.4518	6.21436
High	STEERKEEPSVPAAVSLATNSTYYSTSAPK	3	1	1	4502175		0	1.31735e+07	0	4.883e-08	45.47	0.00369923	3	3200.56	-0.244446	56.3828	2
	Accession	Description	Score	Coverage	# Proteins	# Unique Peptides	# Peptides	# PSMs	Area	# AAs	MW [kDa]	calc. pI
	4502175	protein Shroom2 [Homo sapiens]	10846.2	62.38	3	102	102	592	1.59107e+09	1616	176.303	7.09326
High	AQIHDLVLVGGSTR	2	1	1	167466173		0	1.30985e+07	0	1.25e-05	44.89	0.0010087	2	1465.81	-1.85935	45.8475	0
	Accession	Description	Score	Coverage	# Proteins	# Unique Peptides	# Peptides	# PSMs	Area	# AAs	MW [kDa]	calc. pI
	167466173	heat shock 70 kDa protein 1A/1B [Homo sapiens]	408.894	33.7	2	17	19	31	1.28436e+08	641	70.009	5.65576
High	VEIIANDQGNR	6	7	3	5729877;167466173;16507237		0	1.53484e+08	0	1.998e-07	44.8	0.00200665	2	1228.63	0.495193	24.3744	0
	Accession	Description	Score	Coverage	# Proteins	# Unique Peptides	# Peptides	# PSMs	Area	# AAs	MW [kDa]	calc. pI
	167466173	heat shock 70 kDa protein 1A/1B [Homo sapiens]	408.894	33.7	2	17	19	31	1.28436e+08	641	70.009	5.65576
	5729877	heat shock cognate 71 kDa protein isoform 1 [Homo sapiens]	376.178	35.14	3	17	20	32	1.27258e+08	646	70.8542	5.51611
	16507237	78 kDa glucose-regulated protein precursor [Homo sapiens]	215.606	11.31	1	3	5	8	5.59557e+07	654	72.2884	5.16064
High	QVLDNLTMEK	3	1	1	55956899		0	1.24046e+08	0	0.000401	44.73	0.00193326	1	1190.61	-2.33186	43.9509	0
	Accession	Description	Score	Coverage	# Proteins	# Unique Peptides	# Peptides	# PSMs	Area	# AAs	MW [kDa]	calc. pI
	55956899	keratin, type I cytoskeletal 9 [Homo sapiens]	4663.48	63.88	1	33	34	184	7.05989e+08	623	62.0268	5.23682
High	SLEDTKNR	1	1	1	55956899		0	3.7134e+06	0	0.001185	44.6	0.00185331	2	962.49	-0.349689	9.83772	1
	Accession	Description	Score	Coverage	# Proteins	# Unique Peptides	# Peptides	# PSMs	Area	# AAs	MW [kDa]	calc. pI
	55956899	keratin, type I cytoskeletal 9 [Homo sapiens]	4663.48	63.88	1	33	34	184	7.05989e+08	623	62.0268	5.23682
High	DLQEQQEHEEDSGSDLDHDLSVKK	1	1	1	4502175		0	3.41901e+06	0	1.03e-10	44.36	0.00602607	3	2781.24	-2.72778	36.2417	1
	Accession	Description	Score	Coverage	# Proteins	# Unique Peptides	# Peptides	# PSMs	Area	# AAs	MW [kDa]	calc. pI
	4502175	protein Shroom2 [Homo sapiens]	10846.2	62.38	3	102	102	592	1.59107e+09	1616	176.303	7.09326
High	LQGEIAHVK	4	1	1	47132620		0	1.52847e+08	0	8.843e-05	44.34	0.00103076	2	994.566	-1.91302	18.1199	0
	Accession	Description	Score	Coverage	# Proteins	# Unique Peptides	# Peptides	# PSMs	Area	# AAs	MW [kDa]	calc. pI
	47132620	keratin, type II cytoskeletal 2 epidermal [Homo sapiens]	4493.11	72.93	2	38	48	176	1.11828e+09	639	65.3932	8.00146
High	TNQELQEINR	1	2	1	209862831		0	4.69784e+06	0	9.648e-06	44.24	0.00251261	2	1244.62	-1.39631	26.2653	0
	Accession	Description	Score	Coverage	# Proteins	# Unique Peptides	# Peptides	# PSMs	Area	# AAs	MW [kDa]	calc. pI
	209862831	annexin A2 isoform 2 [Homo sapiens]	44.24	7.96	2	2	2	2	3.12623e+06	339	38.5798	7.75244
High	ELTTEIDNNIEQISSYKSEITELRR	1	1	1	195972866		0	6.36895e+06	0	1.683e-07	44.23	0.00305456	3	2981.51	0.126005	69.834	2
	Accession	Description	Score	Coverage	# Proteins	# Unique Peptides	# Peptides	# PSMs	Area	# AAs	MW [kDa]	calc. pI
	195972866	keratin, type I cytoskeletal 10 [Homo sapiens]	2913.15	47.77	15	28	35	143	9.23939e+08	584	58.7656	5.21143
High	DQYEQMAEK	2	1	1	24430192		0	1.4825e+07	0	0.0006393	44.13	0.00195309	1	1141.49	1.89946	20.8451	0
	Accession	Description	Score	Coverage	# Proteins	# Unique Peptides	# Peptides	# PSMs	Area	# AAs	MW [kDa]	calc. pI
	24430192	keratin, type I cytoskeletal 16 [Homo sapiens]	1110.35	53.28	13	17	30	83	4.81219e+08	473	51.2362	5.04639
High	NMQDLVEDFK	1	1	1	119395754		0	2.03411e+07	0	0.0003322	43.97	0.0026818	2	1238.57	-0.5252	63.117	0
	Accession	Description	Score	Coverage	# Proteins	# Unique Peptides	# Peptides	# PSMs	Area	# AAs	MW [kDa]	calc. pI
	119395754	keratin, type II cytoskeletal 5 [Homo sapiens]	1041.82	41.69	10	15	32	85	2.81996e+08	590	62.34	7.73779
High	SGFSSISVSR	2	2	1	119703753		0	2.23794e+07	0	3.274e-05	43.8	0.00193844	2	1026.52	-2.10088	37.7051	0
	Accession	Description	Score	Coverage	# Proteins	# Unique Peptides	# Peptides	# PSMs	Area	# AAs	MW [kDa]	calc. pI
	119703753	keratin, type II cytoskeletal 6B [Homo sapiens]	1281.87	43.26	10	2	33	105	8.03646e+08	564	60.0303	8.00146
High	LEQEIATYR	2	9	4	4557701;24430192;15431310;131412228		0	4.97658e+07	0	0.0003053	43.78	0.00251695	2	1122.58	-0.52073	31.7852	0
	Accession	Description	Score	Coverage	# Proteins	# Unique Peptides	# Peptides	# PSMs	Area	# AAs	MW [kDa]	calc. pI
	15431310	keratin, type I cytoskeletal 14 [Homo sapiens]	1314.93	56.78	13	11	30	87	4.81219e+08	472	51.5894	5.16064
	24430192	keratin, type I cytoskeletal 16 [Homo sapiens]	1110.35	53.28	13	17	30	83	4.81219e+08	473	51.2362	5.04639
	4557701	keratin, type I cytoskeletal 17 [Homo sapiens]	490.058	44.68	14	8	22	40	3.6048e+08	432	48.076	5.021
	131412228	keratin, type I cytoskeletal 13 isoform b [Homo sapiens]	263.259	18.81	12	4	10	27	3.3088e+08	420	45.8086	4.88135
High	AEAESWYQTK	2	4	2	119703753;5031839		0	2.14698e+07	0	2.204e-05	43.67	0.00244836	2	1212.55	-1.83941	32.8699	0
	Accession	Description	Score	Coverage	# Proteins	# Unique Peptides	# Peptides	# PSMs	Area	# AAs	MW [kDa]	calc. pI
	119703753	keratin, type II cytoskeletal 6B [Homo sapiens]	1281.87	43.26	10	2	33	105	8.03646e+08	564	60.0303	8.00146
	5031839	keratin, type II cytoskeletal 6A [Homo sapiens]	1025.26	45.04	10	3	35	84	4.13274e+08	564	60.0083	8.00146
High	LLRDYQELMNVK	2	4	1	47132620		0	1.78166e+07	0	8.291e-05	43.63	0.00218489	2	1521.81	-1.3278	55.3521	1
	Accession	Description	Score	Coverage	# Proteins	# Unique Peptides	# Peptides	# PSMs	Area	# AAs	MW [kDa]	calc. pI
	47132620	keratin, type II cytoskeletal 2 epidermal [Homo sapiens]	4493.11	72.93	2	38	48	176	1.11828e+09	639	65.3932	8.00146
High	DFLAGGVAAAISK	1	1	1	156071459		0	5.57327e+06	0	1.826e-08	43.6	0.00176789	2	1219.66	-3.04591	62.6983	0
	Accession	Description	Score	Coverage	# Proteins	# Unique Peptides	# Peptides	# PSMs	Area	# AAs	MW [kDa]	calc. pI
	156071459	ADP/ATP translocase 2 [Homo sapiens]	48.4268	13.09	3	2	4	4	6.70136e+06	298	32.8312	9.68604
High	NKLAELEEALQK	1	1	1	119395754		0	4.55404e+06	0	3.064e-05	43.57	0.00178234	2	1385.76	0.0404856	58.2925	1
	Accession	Description	Score	Coverage	# Proteins	# Unique Peptides	# Peptides	# PSMs	Area	# AAs	MW [kDa]	calc. pI
	119395754	keratin, type II cytoskeletal 5 [Homo sapiens]	1041.82	41.69	10	15	32	85	2.81996e+08	590	62.34	7.73779
High	QTVEADVNGLR	2	1	1	24430192		0	6.53777e+06	0	0.0004574	43.53	0.00248199	2	1201.61	-3.42589	37.0124	0
	Accession	Description	Score	Coverage	# Proteins	# Unique Peptides	# Peptides	# PSMs	Area	# AAs	MW [kDa]	calc. pI
	24430192	keratin, type I cytoskeletal 16 [Homo sapiens]	1110.35	53.28	13	17	30	83	4.81219e+08	473	51.2362	5.04639
High	FYTIEILKVE	1	1	1	4505821		0	4.35471e+06	0	0.0004985	43.37	0.00131864	2	1254.7	-1.76371	71.0104	1
	Accession	Description	Score	Coverage	# Proteins	# Unique Peptides	# Peptides	# PSMs	Area	# AAs	MW [kDa]	calc. pI
	4505821	prolactin-inducible protein precursor [Homo sapiens]	79.4904	15.07	1	2	2	2	9.10296e+06	146	16.5618	8.04541
High	SDLGPSYGGWQVLDATPQER	1	1	1	189458821		0	4.17653e+06	0	1.141e-07	43.28	0.00522522	2	2176.03	0.0818084	65.4716	0
	Accession	Description	Score	Coverage	# Proteins	# Unique Peptides	# Peptides	# PSMs	Area	# AAs	MW [kDa]	calc. pI
	189458821	protein-glutamine gamma-glutamyltransferase E [Homo sapiens]	51.49	8.95	1	4	4	4	2.52055e+06	693	76.5836	5.85889
High	TLNDMRQEYEQLIAK	3	1	1	55956899		0	7.89049e+07	0	0.0001177	43.23	0.0040356	2	1851.92	-2.14915	63.2652	1
	Accession	Description	Score	Coverage	# Proteins	# Unique Peptides	# Peptides	# PSMs	Area	# AAs	MW [kDa]	calc. pI
	55956899	keratin, type I cytoskeletal 9 [Homo sapiens]	4663.48	63.88	1	33	34	184	7.05989e+08	623	62.0268	5.23682
High	ELEDKIHLGEEQLK	2	1	1	4502175		0	1.28368e+07	0	3.786e-06	43.21	0.00285324	2	1680.88	-1.49689	44.2129	1
	Accession	Description	Score	Coverage	# Proteins	# Unique Peptides	# Peptides	# PSMs	Area	# AAs	MW [kDa]	calc. pI
	4502175	protein Shroom2 [Homo sapiens]	10846.2	62.38	3	102	102	592	1.59107e+09	1616	176.303	7.09326
High	EVDEQMLNVQNK	1	4	2	29788785;5174735		0	9.51702e+06	0	9.939e-06	43.15	0.00389759	2	1446.69	-2.70888	38.0813	0
	Accession	Description	Score	Coverage	# Proteins	# Unique Peptides	# Peptides	# PSMs	Area	# AAs	MW [kDa]	calc. pI
	29788785	tubulin beta chain [Homo sapiens]	212.692	22.97	9	3	7	10	8.23476e+06	444	49.639	4.89404
	5174735	tubulin beta-4B chain [Homo sapiens]	158.893	13.48	6	1	5	6	6.93525e+06	445	49.799	4.89404
High	VPQVSTPTLVEVSR	1	1	1	4502027		0	4.41822e+06	0	0.0003033	42.92	0.00158001	2	1511.84	-3.89568	52.0515	0
	Accession	Description	Score	Coverage	# Proteins	# Unique Peptides	# Peptides	# PSMs	Area	# AAs	MW [kDa]	calc. pI
	4502027	serum albumin preproprotein [Homo sapiens]	64.0321	2.46	1	2	2	2	4.16128e+06	609	69.3215	6.27783
High	FGDPVVQSDmK	1	1	1	167466173	M10(Oxidation)	0	7.99474e+06	0	0.0002843	42.75	0.00349322	2	1238.57	-2.20472	29.1349	0
	Accession	Description	Score	Coverage	# Proteins	# Unique Peptides	# Peptides	# PSMs	Area	# AAs	MW [kDa]	calc. pI
	167466173	heat shock 70 kDa protein 1A/1B [Homo sapiens]	408.894	33.7	2	17	19	31	1.28436e+08	641	70.009	5.65576
High	VDALmDEINFmK	2	1	1	119395754	M5(Oxidation); M11(Oxidation)	0	1.03489e+07	0	4.133e-06	42.75	0.00405065	2	1457.66	-2.90536	53.5037	0
	Accession	Description	Score	Coverage	# Proteins	# Unique Peptides	# Peptides	# PSMs	Area	# AAs	MW [kDa]	calc. pI
	119395754	keratin, type II cytoskeletal 5 [Homo sapiens]	1041.82	41.69	10	15	32	85	2.81996e+08	590	62.34	7.73779
High	QSLGHGQHGSGSGQSPSPSR	2	2	1	57864582		0	1.33258e+07	0	0.0001576	42.71	0.00566873	2	1947.9	-0.627895	10.6476	0
	Accession	Description	Score	Coverage	# Proteins	# Unique Peptides	# Peptides	# PSMs	Area	# AAs	MW [kDa]	calc. pI
	57864582	hornerin [Homo sapiens]	448.356	15.86	2	13	13	19	1.22954e+07	2850	282.228	10.0376
High	KVNENWYEGR	1	2	1	65301112		0	3.80386e+06	0	0.0004671	42.56	0.00355792	2	1294.61	-3.33267	29.5516	1
	Accession	Description	Score	Coverage	# Proteins	# Unique Peptides	# Peptides	# PSMs	Area	# AAs	MW [kDa]	calc. pI
	65301112	vinexin isoform 2 [Homo sapiens]	95.934	27.66	2	7	7	8	1.06964e+07	329	36.7195	8.71924
High	VQDQDLPNTPHSK	1	2	1	4826702		0	3.69194e+06	0	5.223e-05	42.45	0.00379709	2	1478.72	-2.07395	17.7123	0
	Accession	Description	Score	Coverage	# Proteins	# Unique Peptides	# Peptides	# PSMs	Area	# AAs	MW [kDa]	calc. pI
	4826702	desmocollin-1 isoform Dsc1b preproprotein [Homo sapiens]	97.87	6.19	2	4	4	7	9.13542e+06	840	93.776	5.52881
High	SGFSSVSVSR	1	1	1	5031839		0	1.62293e+07	0	0.00035	42.38	0.00228926	2	1012.5	-2.88893	29.9014	0
	Accession	Description	Score	Coverage	# Proteins	# Unique Peptides	# Peptides	# PSMs	Area	# AAs	MW [kDa]	calc. pI
	5031839	keratin, type II cytoskeletal 6A [Homo sapiens]	1025.26	45.04	10	3	35	84	4.13274e+08	564	60.0083	8.00146
High	mGDPDTVPHFWEAGLAQPPSSTSGGPHPPR	7	1	1	4502175	M1(Oxidation)	0	9.62997e+07	0	2.667e-07	42.24	0.0103168	3	3141.45	-1.01249	59.9798	0
	Accession	Description	Score	Coverage	# Proteins	# Unique Peptides	# Peptides	# PSMs	Area	# AAs	MW [kDa]	calc. pI
	4502175	protein Shroom2 [Homo sapiens]	10846.2	62.38	3	102	102	592	1.59107e+09	1616	176.303	7.09326
High	LAVNMVPFPR	1	10	2	29788785;5174735		0	2.7126e+06	0	0.0005645	42.23	0.00246845	2	1143.63	0.484415	63.0664	0
	Accession	Description	Score	Coverage	# Proteins	# Unique Peptides	# Peptides	# PSMs	Area	# AAs	MW [kDa]	calc. pI
	29788785	tubulin beta chain [Homo sapiens]	212.692	22.97	9	3	7	10	8.23476e+06	444	49.639	4.89404
	5174735	tubulin beta-4B chain [Homo sapiens]	158.893	13.48	6	1	5	6	6.93525e+06	445	49.799	4.89404
High	AGLGGGTQEGPLAGTYKDHLK	2	1	1	4502175		0	6.2305e+07	0	1.38e-05	42.04	0.00438871	2	2070.06	-1.9906	41.3726	1
	Accession	Description	Score	Coverage	# Proteins	# Unique Peptides	# Peptides	# PSMs	Area	# AAs	MW [kDa]	calc. pI
	4502175	protein Shroom2 [Homo sapiens]	10846.2	62.38	3	102	102	592	1.59107e+09	1616	176.303	7.09326
High	NKYEDEINKR	10	7	4	119395750;119703753;5031839;119395754		0	5.49763e+08	0	0.0003239	41.84	0.00539748	3	1308.65	-0.980037	17.5813	2
	Accession	Description	Score	Coverage	# Proteins	# Unique Peptides	# Peptides	# PSMs	Area	# AAs	MW [kDa]	calc. pI
	119395750	keratin, type II cytoskeletal 1 [Homo sapiens]	5316.25	54.81	1	42	49	291	1.4168e+09	644	65.999	8.11865
	119703753	keratin, type II cytoskeletal 6B [Homo sapiens]	1281.87	43.26	10	2	33	105	8.03646e+08	564	60.0303	8.00146
	119395754	keratin, type II cytoskeletal 5 [Homo sapiens]	1041.82	41.69	10	15	32	85	2.81996e+08	590	62.34	7.73779
	5031839	keratin, type II cytoskeletal 6A [Homo sapiens]	1025.26	45.04	10	3	35	84	4.13274e+08	564	60.0083	8.00146
High	GPYESGSGHSSGLGHQESR	2	2	1	57864582		0	8.37889e+06	0	1.837e-07	41.82	0.00739536	2	1928.85	0.174737	14.0371	0
	Accession	Description	Score	Coverage	# Proteins	# Unique Peptides	# Peptides	# PSMs	Area	# AAs	MW [kDa]	calc. pI
	57864582	hornerin [Homo sapiens]	448.356	15.86	2	13	13	19	1.22954e+07	2850	282.228	10.0376
High	ATAGDTHLGGEDFDNR	3	3	1	167466173		0	8.10317e+07	0	5.78e-05	41.73	0.00629129	3	1675.73	-1.45946	29.1834	0
	Accession	Description	Score	Coverage	# Proteins	# Unique Peptides	# Peptides	# PSMs	Area	# AAs	MW [kDa]	calc. pI
	167466173	heat shock 70 kDa protein 1A/1B [Homo sapiens]	408.894	33.7	2	17	19	31	1.28436e+08	641	70.009	5.65576
High	HGSGSGHSSSHGQHGSGSGR	4	2	1	57864582		0	3.03632e+06	0	1.768e-07	41.66	0.00751937	2	1859.79	-1.26648	6.24833	0
	Accession	Description	Score	Coverage	# Proteins	# Unique Peptides	# Peptides	# PSMs	Area	# AAs	MW [kDa]	calc. pI
	57864582	hornerin [Homo sapiens]	448.356	15.86	2	13	13	19	1.22954e+07	2850	282.228	10.0376
High	FFEETSKPVPQRPAQK	10	1	1	4502175		0	8.99302e+08	0	1.023e-05	41.51	0.00418846	2	1888.98	-4.09055	26.7094	0
	Accession	Description	Score	Coverage	# Proteins	# Unique Peptides	# Peptides	# PSMs	Area	# AAs	MW [kDa]	calc. pI
	4502175	protein Shroom2 [Homo sapiens]	10846.2	62.38	3	102	102	592	1.59107e+09	1616	176.303	7.09326
High	VLYDAEISQIHQSVTDTNVILSMDNSR	5	1	1	47132620		0	4.40208e+07	0	1.773e-06	41.43	0.0077053	3	3048.5	0.656305	71.5537	0
	Accession	Description	Score	Coverage	# Proteins	# Unique Peptides	# Peptides	# PSMs	Area	# AAs	MW [kDa]	calc. pI
	47132620	keratin, type II cytoskeletal 2 epidermal [Homo sapiens]	4493.11	72.93	2	38	48	176	1.11828e+09	639	65.3932	8.00146
High	KEmQPTHPIR	2	3	3	5803227;21328448;208973244	M3(Oxidation)	0	4.03105e+06	0	3.161e-05	41.42	0.00405623	3	1252.65	-0.068417	10.2577	1
	Accession	Description	Score	Coverage	# Proteins	# Unique Peptides	# Peptides	# PSMs	Area	# AAs	MW [kDa]	calc. pI
	5803227	14-3-3 protein theta [Homo sapiens]	604.154	42.04	2	7	14	29	9.35509e+07	245	27.7468	4.77979
	208973244	14-3-3 protein zeta/delta [Homo sapiens]	251.052	39.18	1	5	10	14	3.64562e+07	245	27.7277	4.79248
	21328448	14-3-3 protein beta/alpha [Homo sapiens]	132.586	30.49	2	2	9	15	5.18206e+07	246	28.0648	4.83057
High	FSNSSSSNEFSK	1	1	1	62122917		0	1.10151e+07	0	1.467e-05	41.42	0.00427256	2	1320.57	-0.41009	20.4007	0
	Accession	Description	Score	Coverage	# Proteins	# Unique Peptides	# Peptides	# PSMs	Area	# AAs	MW [kDa]	calc. pI
	62122917	filaggrin-2 [Homo sapiens]	89.8367	3.89	1	3	3	3	4.96594e+06	2391	247.928	8.30908
High	LSLSHSPSVFSSAQPQDTPK	6	1	1	4502175		0	3.314e+08	0	8.881e-09	40.85	0.00733029	2	2113.05	-1.22425	47.2934	0
	Accession	Description	Score	Coverage	# Proteins	# Unique Peptides	# Peptides	# PSMs	Area	# AAs	MW [kDa]	calc. pI
	4502175	protein Shroom2 [Homo sapiens]	10846.2	62.38	3	102	102	592	1.59107e+09	1616	176.303	7.09326
High	RVEEDIQQQK	1	1	1	58530840		0	1.61737e+06	0	0.001439	40.56	0.00528293	2	1272.65	-1.50862	13.2756	1
	Accession	Description	Score	Coverage	# Proteins	# Unique Peptides	# Peptides	# PSMs	Area	# AAs	MW [kDa]	calc. pI
	58530840	desmoplakin isoform I [Homo sapiens]	255.286	7.84	2	21	21	23	9.79513e+06	2871	331.569	6.81494
High	mFIGDLDK	4	2	1	4502175	M1(Oxidation)	0	1.1187e+08	0	0.0001684	40.52	0.00591733	1	954.459	-1.48362	40.2271	0
	Accession	Description	Score	Coverage	# Proteins	# Unique Peptides	# Peptides	# PSMs	Area	# AAs	MW [kDa]	calc. pI
	4502175	protein Shroom2 [Homo sapiens]	10846.2	62.38	3	102	102	592	1.59107e+09	1616	176.303	7.09326
High	LLRDYQELMNTK	3	1	1	119395750		0	5.03714e+07	0	0.0001216	40.49	0.00517671	2	1523.79	-0.773149	49.9861	1
	Accession	Description	Score	Coverage	# Proteins	# Unique Peptides	# Peptides	# PSMs	Area	# AAs	MW [kDa]	calc. pI
	119395750	keratin, type II cytoskeletal 1 [Homo sapiens]	5316.25	54.81	1	42	49	291	1.4168e+09	644	65.999	8.11865
High	QEPSDSPmFIINR	3	1	1	119703744	M8(Oxidation)	0	0	0	1.647e-05	40.49	0.00703478	2	1549.73	-1.72086	47.6738	0
	Accession	Description	Score	Coverage	# Proteins	# Unique Peptides	# Peptides	# PSMs	Area	# AAs	MW [kDa]	calc. pI
	119703744	desmoglein-1 preproprotein [Homo sapiens]	182.23	12.3	1	9	9	16	8.90704e+06	1049	113.676	5.03369
High	VmDNNTTVK	1	1	1	4502175	M2(Oxidation)	0	19981680	0	0.0003204	40.37	0.00433453	2	1037.49	-1.43566	10.1829	0
	Accession	Description	Score	Coverage	# Proteins	# Unique Peptides	# Peptides	# PSMs	Area	# AAs	MW [kDa]	calc. pI
	4502175	protein Shroom2 [Homo sapiens]	10846.2	62.38	3	102	102	592	1.59107e+09	1616	176.303	7.09326
High	GEHALKDAR	1	1	1	47132620		0	3.8338e+06	0	0.001453	40.34	0.00349998	2	996.522	-0.21282	9.2385	1
	Accession	Description	Score	Coverage	# Proteins	# Unique Peptides	# Peptides	# PSMs	Area	# AAs	MW [kDa]	calc. pI
	47132620	keratin, type II cytoskeletal 2 epidermal [Homo sapiens]	4493.11	72.93	2	38	48	176	1.11828e+09	639	65.3932	8.00146
High	DSTLImQLLR	2	7	6	21464101;5803225;5803227;4507951;21328448;208973244	M6(Oxidation)	0	1.24283e+07	0	0.0007194	40.22	0.00367884	2	1205.66	0.434095	71.7056	0
	Accession	Description	Score	Coverage	# Proteins	# Unique Peptides	# Peptides	# PSMs	Area	# AAs	MW [kDa]	calc. pI
	5803227	14-3-3 protein theta [Homo sapiens]	604.154	42.04	2	7	14	29	9.35509e+07	245	27.7468	4.77979
	5803225	14-3-3 protein epsilon [Homo sapiens]	346.634	51.76	1	10	13	23	2.83243e+07	255	29.1554	4.7417
	208973244	14-3-3 protein zeta/delta [Homo sapiens]	251.052	39.18	1	5	10	14	3.64562e+07	245	27.7277	4.79248
	21328448	14-3-3 protein beta/alpha [Homo sapiens]	132.586	30.49	2	2	9	15	5.18206e+07	246	28.0648	4.83057
	21464101	14-3-3 protein gamma [Homo sapiens]	111.118	19.03	2	1	5	8	4.1215e+07	247	28.2849	4.89404
	4507951	14-3-3 protein eta [Homo sapiens]	89.8251	19.11	2	1	5	8	2.35282e+08	246	28.201	4.84326
High	TQVVAGTNYYIK	1	1	1	4885165		0	5.85615e+06	0	0.0006396	40.21	0.00512604	2	1356.71	-1.76514	42.2533	0
	Accession	Description	Score	Coverage	# Proteins	# Unique Peptides	# Peptides	# PSMs	Area	# AAs	MW [kDa]	calc. pI
	4885165	cystatin-A [Homo sapiens]	75.4409	52.04	1	3	3	3	7.42553e+06	98	10.9997	5.50342
High	SRAEAESWYQTK	2	4	2	119703753;5031839		0	1.30742e+07	0	6.265e-05	40.01	0.00829089	2	1455.68	-2.85419	28.7764	1
	Accession	Description	Score	Coverage	# Proteins	# Unique Peptides	# Peptides	# PSMs	Area	# AAs	MW [kDa]	calc. pI
	119703753	keratin, type II cytoskeletal 6B [Homo sapiens]	1281.87	43.26	10	2	33	105	8.03646e+08	564	60.0303	8.00146
	5031839	keratin, type II cytoskeletal 6A [Homo sapiens]	1025.26	45.04	10	3	35	84	4.13274e+08	564	60.0083	8.00146
High	DISTTLNADEAVAR	1	2	1	42544159		0	3.56453e+06	0	9.45e-06	39.96	0.00701935	2	1475.73	-4.06075	46.5764	0
	Accession	Description	Score	Coverage	# Proteins	# Unique Peptides	# Peptides	# PSMs	Area	# AAs	MW [kDa]	calc. pI
	42544159	heat shock protein 105 kDa [Homo sapiens]	165.05	10.49	2	7	7	7	4.94605e+06	858	96.8037	5.38916
High	ATGGGLSSVGGGSSTIK	1	1	1	119703753		0	1.39196e+07	0	4.522e-07	39.84	0.00653124	2	1435.74	-1.93753	29.8948	0
	Accession	Description	Score	Coverage	# Proteins	# Unique Peptides	# Peptides	# PSMs	Area	# AAs	MW [kDa]	calc. pI
	119703753	keratin, type II cytoskeletal 6B [Homo sapiens]	1281.87	43.26	10	2	33	105	8.03646e+08	564	60.0303	8.00146
High	TLNDmRQEYEQLIAK	5	1	1	55956899	M5(Oxidation)	0	2.40575e+07	0	3.242e-06	39.77	0.00924697	2	1867.92	-0.388733	49.2156	1
	Accession	Description	Score	Coverage	# Proteins	# Unique Peptides	# Peptides	# PSMs	Area	# AAs	MW [kDa]	calc. pI
	55956899	keratin, type I cytoskeletal 9 [Homo sapiens]	4663.48	63.88	1	33	34	184	7.05989e+08	623	62.0268	5.23682
High	TKYEHELALR	1	1	1	24430192		0	3.76211e+07	0	0.0002501	39.74	0.00549427	3	1259.67	-1.58408	25.7188	1
	Accession	Description	Score	Coverage	# Proteins	# Unique Peptides	# Peptides	# PSMs	Area	# AAs	MW [kDa]	calc. pI
	24430192	keratin, type I cytoskeletal 16 [Homo sapiens]	1110.35	53.28	13	17	30	83	4.81219e+08	473	51.2362	5.04639
High	AILVDLEPGTMDSVR	1	4	1	29788785		0	7.45913e+06	0	4.775e-06	39.66	0.00699147	2	1615.84	0.847017	64.8459	0
	Accession	Description	Score	Coverage	# Proteins	# Unique Peptides	# Peptides	# PSMs	Area	# AAs	MW [kDa]	calc. pI
	29788785	tubulin beta chain [Homo sapiens]	212.692	22.97	9	3	7	10	8.23476e+06	444	49.639	4.89404
High	EVFTSSSSSSSR	1	1	1	24430192		0	1.51298e+07	0	0.0003342	39.57	0.00786656	2	1260.57	-1.49482	16.1794	0
	Accession	Description	Score	Coverage	# Proteins	# Unique Peptides	# Peptides	# PSMs	Area	# AAs	MW [kDa]	calc. pI
	24430192	keratin, type I cytoskeletal 16 [Homo sapiens]	1110.35	53.28	13	17	30	83	4.81219e+08	473	51.2362	5.04639
High	KNHEEEMLALR	1	1	1	24430192		0	9.72164e+06	0	1.309e-05	39.1	0.00771994	3	1369.69	-2.35928	32.6134	1
	Accession	Description	Score	Coverage	# Proteins	# Unique Peptides	# Peptides	# PSMs	Area	# AAs	MW [kDa]	calc. pI
	24430192	keratin, type I cytoskeletal 16 [Homo sapiens]	1110.35	53.28	13	17	30	83	4.81219e+08	473	51.2362	5.04639
High	QTQTFTTYSDNQPGVLIQVYEGER	2	2	1	5729877		0	1.70474e+07	0	1.244e-05	38.97	0.0170626	3	2774.32	-0.720192	68.0947	0
	Accession	Description	Score	Coverage	# Proteins	# Unique Peptides	# Peptides	# PSMs	Area	# AAs	MW [kDa]	calc. pI
	5729877	heat shock cognate 71 kDa protein isoform 1 [Homo sapiens]	376.178	35.14	3	17	20	32	1.27258e+08	646	70.8542	5.51611
High	FPQSPHSGR	6	1	1	4502175		0	201917142	0	4.842e-05	38.9	0.00604833	2	1012.49	-1.06834	13.418	0
	Accession	Description	Score	Coverage	# Proteins	# Unique Peptides	# Peptides	# PSMs	Area	# AAs	MW [kDa]	calc. pI
	4502175	protein Shroom2 [Homo sapiens]	10846.2	62.38	3	102	102	592	1.59107e+09	1616	176.303	7.09326
High	AEAGDNLGALVR	1	1	1	34147630		0	2.38793e+06	0	3.82e-05	38.9	0.00644769	2	1185.62	-0.669472	45.4451	0
	Accession	Description	Score	Coverage	# Proteins	# Unique Peptides	# Peptides	# PSMs	Area	# AAs	MW [kDa]	calc. pI
	34147630	elongation factor Tu, mitochondrial precursor [Homo sapiens]	38.9	6.59	1	2	2	2	1.74851e+06	455	49.8433	7.60596
High	FLEQQNQVLQTKWELLQQVDTSTR	1	1	1	119395750		0	2.40075e+07	0	8.382e-05	38.7	0.00811401	3	2932.52	-0.301522	69.9859	1
	Accession	Description	Score	Coverage	# Proteins	# Unique Peptides	# Peptides	# PSMs	Area	# AAs	MW [kDa]	calc. pI
	119395750	keratin, type II cytoskeletal 1 [Homo sapiens]	5316.25	54.81	1	42	49	291	1.4168e+09	644	65.999	8.11865
High	QISNLQQSISDAEQRGENALKDAK	1	1	1	119395750		0	4.83497e+07	0	4.699e-05	38.68	0.0111261	3	2643.33	0.28725	67.0846	2
	Accession	Description	Score	Coverage	# Proteins	# Unique Peptides	# Peptides	# PSMs	Area	# AAs	MW [kDa]	calc. pI
	119395750	keratin, type II cytoskeletal 1 [Homo sapiens]	5316.25	54.81	1	42	49	291	1.4168e+09	644	65.999	8.11865
High	FGDSNTVmR	1	2	1	58530840	M8(Oxidation)	0	2.26647e+06	0	0.0003736	38.6	0.00614271	2	1042.46	-0.653117	16.4201	0
	Accession	Description	Score	Coverage	# Proteins	# Unique Peptides	# Peptides	# PSMs	Area	# AAs	MW [kDa]	calc. pI
	58530840	desmoplakin isoform I [Homo sapiens]	255.286	7.84	2	21	21	23	9.79513e+06	2871	331.569	6.81494
High	IPDWFLNR	1	1	1	11968182		0	4.49345e+06	0	0.0004469	38.57	0.00825632	2	1060.56	-0.987422	66.5847	0
	Accession	Description	Score	Coverage	# Proteins	# Unique Peptides	# Peptides	# PSMs	Area	# AAs	MW [kDa]	calc. pI
	11968182	40S ribosomal protein S18 [Homo sapiens]	38.57	11.18	1	2	2	2	4.27808e+06	152	17.7079	10.9897
High	DAEAWFNEK	7	4	1	195972866		0	5.77991e+08	0	0.0003276	38.57	0.00694281	1	1109.49	-0.772985	48.9622	0
	Accession	Description	Score	Coverage	# Proteins	# Unique Peptides	# Peptides	# PSMs	Area	# AAs	MW [kDa]	calc. pI
	195972866	keratin, type I cytoskeletal 10 [Homo sapiens]	2913.15	47.77	15	28	35	143	9.23939e+08	584	58.7656	5.21143
High	DAVEDLESVGK	2	1	1	16751921		0	6.53466e+07	0	0.001393	38.5	0.0084611	1	1161.56	-0.284908	47.9026	0
	Accession	Description	Score	Coverage	# Proteins	# Unique Peptides	# Peptides	# PSMs	Area	# AAs	MW [kDa]	calc. pI
	16751921	dermcidin preproprotein [Homo sapiens]	130.915	35.45	1	4	4	7	6.81555e+07	110	11.2768	6.53662
High	VTMQNLNDRLASYLDKVR	1	3	3	24430192;195972866;15431310		0	1.08181e+07	0	0.0002288	38.4	0.00795715	3	2136.12	-0.976287	68.0832	2
	Accession	Description	Score	Coverage	# Proteins	# Unique Peptides	# Peptides	# PSMs	Area	# AAs	MW [kDa]	calc. pI
	195972866	keratin, type I cytoskeletal 10 [Homo sapiens]	2913.15	47.77	15	28	35	143	9.23939e+08	584	58.7656	5.21143
	15431310	keratin, type I cytoskeletal 14 [Homo sapiens]	1314.93	56.78	13	11	30	87	4.81219e+08	472	51.5894	5.16064
	24430192	keratin, type I cytoskeletal 16 [Homo sapiens]	1110.35	53.28	13	17	30	83	4.81219e+08	473	51.2362	5.04639
High	IVHSESQPEK	4	1	1	4502175		0	2.46956e+08	0	0.0002773	38.37	0.00892924	2	1153.59	0.162308	10.0456	0
	Accession	Description	Score	Coverage	# Proteins	# Unique Peptides	# Peptides	# PSMs	Area	# AAs	MW [kDa]	calc. pI
	4502175	protein Shroom2 [Homo sapiens]	10846.2	62.38	3	102	102	592	1.59107e+09	1616	176.303	7.09326
High	AETEcQNTEYQQLLDIK	1	1	1	195972866	C5(DeStreak)	0	0	0	1.181e-05	38.27	0.0191308	2	2101.94	0.804338	63.6799	0
	Accession	Description	Score	Coverage	# Proteins	# Unique Peptides	# Peptides	# PSMs	Area	# AAs	MW [kDa]	calc. pI
	195972866	keratin, type I cytoskeletal 10 [Homo sapiens]	2913.15	47.77	15	28	35	143	9.23939e+08	584	58.7656	5.21143
High	LQTATMETSR	3	1	1	4502175		0	9.27559e+07	0	0.0002839	38.26	0.00888959	2	1137.56	-1.15309	19.1534	0
	Accession	Description	Score	Coverage	# Proteins	# Unique Peptides	# Peptides	# PSMs	Area	# AAs	MW [kDa]	calc. pI
	4502175	protein Shroom2 [Homo sapiens]	10846.2	62.38	3	102	102	592	1.59107e+09	1616	176.303	7.09326
High	HVAAGTQQPYTDGVR	1	1	1	12056468		0	2.6681e+06	0	1.155e-05	38.05	0.0125497	2	1599.79	1.64732	20.8295	0
	Accession	Description	Score	Coverage	# Proteins	# Unique Peptides	# Peptides	# PSMs	Area	# AAs	MW [kDa]	calc. pI
	12056468	junction plakoglobin [Homo sapiens]	79.8493	9.13	1	5	5	5	5.02186e+06	745	81.6927	6.13818
High	GPSHPLDLGTSSPNTSQIHWTPYR	1	2	1	65301112		0	7.24034e+06	0	7.49e-08	37.8	0.0197491	3	2648.28	-1.71298	55.7822	0
	Accession	Description	Score	Coverage	# Proteins	# Unique Peptides	# Peptides	# PSMs	Area	# AAs	MW [kDa]	calc. pI
	65301112	vinexin isoform 2 [Homo sapiens]	95.934	27.66	2	7	7	8	1.06964e+07	329	36.7195	8.71924
High	FLASVSTVLTSK	1	1	1	4504345		0	2.66909e+06	0	0.0002335	37.69	0.00421284	2	1252.71	-1.7636	60.0754	0
	Accession	Description	Score	Coverage	# Proteins	# Unique Peptides	# Peptides	# PSMs	Area	# AAs	MW [kDa]	calc. pI
	4504345	hemoglobin subunit alpha [Homo sapiens]	151.202	42.96	1	5	5	14	5.82899e+07	142	15.2479	8.67529
High	HWPFQVINDGDKPK	4	1	1	167466173		0	3.72241e+07	0	0.001503	37.59	0.0132813	3	1680.85	-2.14417	51.6649	0
	Accession	Description	Score	Coverage	# Proteins	# Unique Peptides	# Peptides	# PSMs	Area	# AAs	MW [kDa]	calc. pI
	167466173	heat shock 70 kDa protein 1A/1B [Homo sapiens]	408.894	33.7	2	17	19	31	1.28436e+08	641	70.009	5.65576
High	TmIQSPSGVILQEAADVHAR	2	2	1	58530840	M2(Oxidation)	0	6.28064e+06	0	5.54e-07	37.08	0.0157785	3	2139.08	-1.44931	60.8401	0
	Accession	Description	Score	Coverage	# Proteins	# Unique Peptides	# Peptides	# PSMs	Area	# AAs	MW [kDa]	calc. pI
	58530840	desmoplakin isoform I [Homo sapiens]	255.286	7.84	2	21	21	23	9.79513e+06	2871	331.569	6.81494
High	LSKEEIER	1	2	1	167466173		0	9.77529e+06	0	0.0009036	36.99	0.0103993	2	1003.54	-0.348561	15.2127	1
	Accession	Description	Score	Coverage	# Proteins	# Unique Peptides	# Peptides	# PSMs	Area	# AAs	MW [kDa]	calc. pI
	167466173	heat shock 70 kDa protein 1A/1B [Homo sapiens]	408.894	33.7	2	17	19	31	1.28436e+08	641	70.009	5.65576
High	DYGVYLEDSGHTLR	1	1	1	5453549		0	1.32455e+06	0	7.755e-07	36.98	0.0184011	2	1624.76	-2.65537	49.6915	0
	Accession	Description	Score	Coverage	# Proteins	# Unique Peptides	# Peptides	# PSMs	Area	# AAs	MW [kDa]	calc. pI
	5453549	peroxiredoxin-4 precursor [Homo sapiens]	44.2552	8.12	1	1	2	2	2.71397e+06	271	30.5208	6.29053
High	FLEQQNQVLETK	4	5	1	226246665		0	5.53202e+07	0	9.185e-06	36.92	0.0120925	2	1476.77	-2.73226	39.0044	0
	Accession	Description	Score	Coverage	# Proteins	# Unique Peptides	# Peptides	# PSMs	Area	# AAs	MW [kDa]	calc. pI
	226246665	keratin, type II cytoskeletal 72 isoform 2 [Homo sapiens]	98.1502	6.4	2	1	4	11	5.78537e+07	469	51.0918	6.45557
High	NHEEEMNALR	1	2	2	4557701;15431310		0	5.49094e+07	0	0.0004344	36.73	0.0120176	2	1242.56	1.7095	20.7937	0
	Accession	Description	Score	Coverage	# Proteins	# Unique Peptides	# Peptides	# PSMs	Area	# AAs	MW [kDa]	calc. pI
	15431310	keratin, type I cytoskeletal 14 [Homo sapiens]	1314.93	56.78	13	11	30	87	4.81219e+08	472	51.5894	5.16064
	4557701	keratin, type I cytoskeletal 17 [Homo sapiens]	490.058	44.68	14	8	22	40	3.6048e+08	432	48.076	5.021
High	ISVYYNEATGGK	2	1	1	29788785		0	7.72815e+06	0	2.507e-05	36.56	0.0145287	2	1301.64	-1.58406	36.2865	0
	Accession	Description	Score	Coverage	# Proteins	# Unique Peptides	# Peptides	# PSMs	Area	# AAs	MW [kDa]	calc. pI
	29788785	tubulin beta chain [Homo sapiens]	212.692	22.97	9	3	7	10	8.23476e+06	444	49.639	4.89404
High	GSGSGQSPSYGR	1	2	1	57864582		0	7.5593e+06	0	0.0001547	36.42	0.0132488	2	1139.51	0.307913	11.8233	0
	Accession	Description	Score	Coverage	# Proteins	# Unique Peptides	# Peptides	# PSMs	Area	# AAs	MW [kDa]	calc. pI
	57864582	hornerin [Homo sapiens]	448.356	15.86	2	13	13	19	1.22954e+07	2850	282.228	10.0376
High	VGDFVATDLDTGRPSTTVR	3	1	1	119703744		0	1.22667e+07	0	0.0006501	36.25	0.0215914	3	2007.01	-1.82763	48.6117	0
	Accession	Description	Score	Coverage	# Proteins	# Unique Peptides	# Peptides	# PSMs	Area	# AAs	MW [kDa]	calc. pI
	119703744	desmoglein-1 preproprotein [Homo sapiens]	182.23	12.3	1	9	9	16	8.90704e+06	1049	113.676	5.03369
High	LDSELKNmQDMVEDYR	2	1	1	119395750	M8(Oxidation)	0	6635491	0	2.182e-05	36.08	0.0307022	2	2001.88	-3.04213	44.5104	1
	Accession	Description	Score	Coverage	# Proteins	# Unique Peptides	# Peptides	# PSMs	Area	# AAs	MW [kDa]	calc. pI
	119395750	keratin, type II cytoskeletal 1 [Homo sapiens]	5316.25	54.81	1	42	49	291	1.4168e+09	644	65.999	8.11865
High	MKEIAEAYLGK	2	2	1	5729877		0	5.45724e+06	0	0.0001332	35.93	0.0139633	2	1252.66	-1.62404	41.1201	1
	Accession	Description	Score	Coverage	# Proteins	# Unique Peptides	# Peptides	# PSMs	Area	# AAs	MW [kDa]	calc. pI
	5729877	heat shock cognate 71 kDa protein isoform 1 [Homo sapiens]	376.178	35.14	3	17	20	32	1.27258e+08	646	70.8542	5.51611
High	TIEYLQPNPASR	2	3	1	317108193		0	9.64473e+06	0	5.441e-06	35.9	0.0145613	2	1388.71	-1.79895	41.1815	0
	Accession	Description	Score	Coverage	# Proteins	# Unique Peptides	# Peptides	# PSMs	Area	# AAs	MW [kDa]	calc. pI
	317108193	endophilin-A2 isoform 3 [Homo sapiens]	85.0791	7.89	4	2	2	3	6.39121e+06	304	34.4976	5.8208
High	WTLLQEQGTK	3	4	3	119703753;5031839;119395754		0	80441328	0	2.415e-05	35.87	0.0144422	2	1203.64	-0.585977	49.8257	0
	Accession	Description	Score	Coverage	# Proteins	# Unique Peptides	# Peptides	# PSMs	Area	# AAs	MW [kDa]	calc. pI
	119703753	keratin, type II cytoskeletal 6B [Homo sapiens]	1281.87	43.26	10	2	33	105	8.03646e+08	564	60.0303	8.00146
	119395754	keratin, type II cytoskeletal 5 [Homo sapiens]	1041.82	41.69	10	15	32	85	2.81996e+08	590	62.34	7.73779
	5031839	keratin, type II cytoskeletal 6A [Homo sapiens]	1025.26	45.04	10	3	35	84	4.13274e+08	564	60.0083	8.00146
High	mDKNELVQK	1	1	1	208973244	N-Term(Acetyl)	0	9.06762e+06	0	0.001392	35.85	0.0132868	2	1146.58	-1.34151	29.2707	1
	Accession	Description	Score	Coverage	# Proteins	# Unique Peptides	# Peptides	# PSMs	Area	# AAs	MW [kDa]	calc. pI
	208973244	14-3-3 protein zeta/delta [Homo sapiens]	251.052	39.18	1	5	10	14	3.64562e+07	245	27.7277	4.79248
High	KQELIESISR	3	1	1	4502175		0	1.30464e+08	0	0.0007965	35.75	0.0102837	2	1202.67	-1.40727	33.0846	1
	Accession	Description	Score	Coverage	# Proteins	# Unique Peptides	# Peptides	# PSMs	Area	# AAs	MW [kDa]	calc. pI
	4502175	protein Shroom2 [Homo sapiens]	10846.2	62.38	3	102	102	592	1.59107e+09	1616	176.303	7.09326
High	RRPESSPEDSATRPPPFDAHVGKPTR	8	1	1	4502175		0	8.40092e+07	0	1.417e-05	35.74	0.0237217	4	2887.45	-1.17264	28.3496	1
	Accession	Description	Score	Coverage	# Proteins	# Unique Peptides	# Peptides	# PSMs	Area	# AAs	MW [kDa]	calc. pI
	4502175	protein Shroom2 [Homo sapiens]	10846.2	62.38	3	102	102	592	1.59107e+09	1616	176.303	7.09326
High	ITNLTQQLEQASIVK	1	1	1	58530840		0	2.25291e+06	0	1.494e-07	35.71	0.0077875	2	1685.94	-1.45189	63.5983	0
	Accession	Description	Score	Coverage	# Proteins	# Unique Peptides	# Peptides	# PSMs	Area	# AAs	MW [kDa]	calc. pI
	58530840	desmoplakin isoform I [Homo sapiens]	255.286	7.84	2	21	21	23	9.79513e+06	2871	331.569	6.81494
High	SPSPQFAPQK	3	1	1	4502175		0	9.52239e+07	0	0.0004596	35.47	0.0158498	2	1086.56	0.699501	22.8899	0
	Accession	Description	Score	Coverage	# Proteins	# Unique Peptides	# Peptides	# PSMs	Area	# AAs	MW [kDa]	calc. pI
	4502175	protein Shroom2 [Homo sapiens]	10846.2	62.38	3	102	102	592	1.59107e+09	1616	176.303	7.09326
High	mKEIAEAYLGK	1	2	1	5729877	M1(Oxidation)	0	4.77918e+06	0	7.36e-05	35.41	0.016099	2	1268.65	-3.46483	34.1422	1
	Accession	Description	Score	Coverage	# Proteins	# Unique Peptides	# Peptides	# PSMs	Area	# AAs	MW [kDa]	calc. pI
	5729877	heat shock cognate 71 kDa protein isoform 1 [Homo sapiens]	376.178	35.14	3	17	20	32	1.27258e+08	646	70.8542	5.51611
High	aDGGSPFLGR	1	1	1	65301112	N-Term(Acetyl)	0	1.20776e+07	0	0.001463	35.36	0.0126616	2	1018.5	0.0506548	47.6635	0
	Accession	Description	Score	Coverage	# Proteins	# Unique Peptides	# Peptides	# PSMs	Area	# AAs	MW [kDa]	calc. pI
	65301112	vinexin isoform 2 [Homo sapiens]	95.934	27.66	2	7	7	8	1.06964e+07	329	36.7195	8.71924
High	AQsPGSPLHAR	3	1	1	4502175	S3(Phospho)	0	1.30336e+08	0	0.0004904	35.11	0.0175279	2	1200.55	-1.61909	17.8922	0
	Accession	Description	Score	Coverage	# Proteins	# Unique Peptides	# Peptides	# PSMs	Area	# AAs	MW [kDa]	calc. pI
	4502175	protein Shroom2 [Homo sapiens]	10846.2	62.38	3	102	102	592	1.59107e+09	1616	176.303	7.09326
High	GIHNSIGDYR	1	2	1	58530840		0	1.59013e+06	0	0.000161	34.88	0.0167257	2	1131.55	0.165779	23.5918	0
	Accession	Description	Score	Coverage	# Proteins	# Unique Peptides	# Peptides	# PSMs	Area	# AAs	MW [kDa]	calc. pI
	58530840	desmoplakin isoform I [Homo sapiens]	255.286	7.84	2	21	21	23	9.79513e+06	2871	331.569	6.81494
High	SDIGEVILVGGMTR	1	1	1	24234688		0	2.30232e+06	0	0.0001657	34.86	0.0201178	2	1446.76	0.556934	66.0819	0
	Accession	Description	Score	Coverage	# Proteins	# Unique Peptides	# Peptides	# PSMs	Area	# AAs	MW [kDa]	calc. pI
	24234688	stress-70 protein, mitochondrial precursor [Homo sapiens]	65.0767	6.63	1	3	3	3	3.09108e+06	679	73.6348	6.16357
High	IEDDNDNAPYFEHR	2	2	1	4826702		0	7.64951e+06	0	3.559e-05	34.85	0.0300008	2	1734.73	-3.56578	33.9317	0
	Accession	Description	Score	Coverage	# Proteins	# Unique Peptides	# Peptides	# PSMs	Area	# AAs	MW [kDa]	calc. pI
	4826702	desmocollin-1 isoform Dsc1b preproprotein [Homo sapiens]	97.87	6.19	2	4	4	7	9.13542e+06	840	93.776	5.52881
High	EIIDLVLDR	2	4	1	393715095		0	1.36269e+07	0	0.0002672	34.73	0.0104487	2	1085.62	-1.90832	67.4009	0
	Accession	Description	Score	Coverage	# Proteins	# Unique Peptides	# Peptides	# PSMs	Area	# AAs	MW [kDa]	calc. pI
	393715095	tubulin alpha-1A chain isoform 2 [Homo sapiens]	196.665	19.47	12	6	6	9	2.11692e+07	416	46.2678	5.08447
High	IGPITPLEFYR	1	1	1	4557367		0	3.02607e+06	0	0.0006346	34.72	0.0121592	2	1305.72	0.420782	69.6146	0
	Accession	Description	Score	Coverage	# Proteins	# Unique Peptides	# Peptides	# PSMs	Area	# AAs	MW [kDa]	calc. pI
	4557367	bleomycin hydrolase [Homo sapiens]	34.72	2.42	1	1	1	1	3.02607e+06	455	52.528	6.26514
High	QAGDPGEPREELPSAVR	4	1	1	4502175		0	4.91315e+08	0	0.0001434	34.54	0.0303397	3	1807.89	-1.19022	35.0879	1
	Accession	Description	Score	Coverage	# Proteins	# Unique Peptides	# Peptides	# PSMs	Area	# AAs	MW [kDa]	calc. pI
	4502175	protein Shroom2 [Homo sapiens]	10846.2	62.38	3	102	102	592	1.59107e+09	1616	176.303	7.09326
High	NVSTGDVNVEMNAAPGVDLTQLLNNmR	1	1	1	195972866	M26(Oxidation)	0	4.85218e+07	0	0.0001998	34.52	0.0466555	3	2888.39	-0.501875	72.8199	0
	Accession	Description	Score	Coverage	# Proteins	# Unique Peptides	# Peptides	# PSMs	Area	# AAs	MW [kDa]	calc. pI
	195972866	keratin, type I cytoskeletal 10 [Homo sapiens]	2913.15	47.77	15	28	35	143	9.23939e+08	584	58.7656	5.21143
High	APSSPPPPPPPLR	6	1	1	4502175		0	9.44028e+07	0	0.0002423	34.41	0.0129683	2	1309.72	-1.68173	33.4524	0
	Accession	Description	Score	Coverage	# Proteins	# Unique Peptides	# Peptides	# PSMs	Area	# AAs	MW [kDa]	calc. pI
	4502175	protein Shroom2 [Homo sapiens]	10846.2	62.38	3	102	102	592	1.59107e+09	1616	176.303	7.09326
High	SLTNDWEDHLAVK	1	5	1	431822406		0	1.57671e+06	0	0.001666	34.4	0.0277392	2	1527.74	-1.86347	53.9402	0
	Accession	Description	Score	Coverage	# Proteins	# Unique Peptides	# Peptides	# PSMs	Area	# AAs	MW [kDa]	calc. pI
	431822406	heat shock protein HSP 90-beta isoform b [Homo sapiens]	34.4	1.92	5	1	1	1	1.57671e+06	676	78.2325	5.04639
High	RDSAYGSFSTSSSTPDHTLSK	1	1	1	4502175		0	1.08593e+07	0	4.141e-05	34.4	0.0484346	3	2231.02	-2.57564	32.7253	1
	Accession	Description	Score	Coverage	# Proteins	# Unique Peptides	# Peptides	# PSMs	Area	# AAs	MW [kDa]	calc. pI
	4502175	protein Shroom2 [Homo sapiens]	10846.2	62.38	3	102	102	592	1.59107e+09	1616	176.303	7.09326
High	TWNDPSVQQDIK	1	1	1	16507237		0	2.71676e+06	0	0.0001196	34.36	0.0287104	2	1430.69	-1.2824	41.2311	0
	Accession	Description	Score	Coverage	# Proteins	# Unique Peptides	# Peptides	# PSMs	Area	# AAs	MW [kDa]	calc. pI
	16507237	78 kDa glucose-regulated protein precursor [Homo sapiens]	215.606	11.31	1	3	5	8	5.59557e+07	654	72.2884	5.16064
High	NQTAEKEEFEHQQK	2	1	1	5729877		0	9.2695e+06	0	8.094e-07	34.16	0.0392149	2	1745.81	-1.03379	13.5458	1
	Accession	Description	Score	Coverage	# Proteins	# Unique Peptides	# Peptides	# PSMs	Area	# AAs	MW [kDa]	calc. pI
	5729877	heat shock cognate 71 kDa protein isoform 1 [Homo sapiens]	376.178	35.14	3	17	20	32	1.27258e+08	646	70.8542	5.51611
High	SEADSDKNATILELR	1	1	1	58530840		0	1.07452e+06	0	0.0001517	34.1	0.0297814	2	1661.84	0.662747	44.7069	1
	Accession	Description	Score	Coverage	# Proteins	# Unique Peptides	# Peptides	# PSMs	Area	# AAs	MW [kDa]	calc. pI
	58530840	desmoplakin isoform I [Homo sapiens]	255.286	7.84	2	21	21	23	9.79513e+06	2871	331.569	6.81494
High	GLFIIDDK	1	2	2	5453549;320461711		0	4.1034e+06	0	0.0009058	34.01	0.0139613	2	920.508	-0.834426	58.6742	0
	Accession	Description	Score	Coverage	# Proteins	# Unique Peptides	# Peptides	# PSMs	Area	# AAs	MW [kDa]	calc. pI
	320461711	peroxiredoxin-1 [Homo sapiens]	45.0252	17.09	1	3	4	5	5.28458e+06	199	22.0963	8.1333
	5453549	peroxiredoxin-4 precursor [Homo sapiens]	44.2552	8.12	1	1	2	2	2.71397e+06	271	30.5208	6.29053
High	AFYPEEISSMVLTK	1	2	1	167466173		0	6.82814e+06	0	2.851e-07	33.85	0.0325557	2	1614.81	-0.934437	71.9497	0
	Accession	Description	Score	Coverage	# Proteins	# Unique Peptides	# Peptides	# PSMs	Area	# AAs	MW [kDa]	calc. pI
	167466173	heat shock 70 kDa protein 1A/1B [Homo sapiens]	408.894	33.7	2	17	19	31	1.28436e+08	641	70.009	5.65576
High	MAEIGEHVAPSEAANSLEQAQAAAER	1	1	1	18105007		0	1.07761e+06	0	1.088e-06	33.65	0.06421	3	2680.26	-2.14152	56.0077	0
	Accession	Description	Score	Coverage	# Proteins	# Unique Peptides	# Peptides	# PSMs	Area	# AAs	MW [kDa]	calc. pI
	18105007	CAD protein [Homo sapiens]	33.65	2.34	1	3	3	3	1.22444e+06	2225	242.829	6.45557
High	AQYEDIAQKSK	1	1	1	119395750		0	1.72611e+06	0	7.489e-05	33.57	0.031647	2	1280.65	-2.31297	17.9331	1
	Accession	Description	Score	Coverage	# Proteins	# Unique Peptides	# Peptides	# PSMs	Area	# AAs	MW [kDa]	calc. pI
	119395750	keratin, type II cytoskeletal 1 [Homo sapiens]	5316.25	54.81	1	42	49	291	1.4168e+09	644	65.999	8.11865
High	QTIDNSQGAYQEAFDISKK	2	1	1	5803227		0	2.02896e+07	0	0.0009601	33.48	0.0509326	2	2143.03	-1.23461	49.1479	1
	Accession	Description	Score	Coverage	# Proteins	# Unique Peptides	# Peptides	# PSMs	Area	# AAs	MW [kDa]	calc. pI
	5803227	14-3-3 protein theta [Homo sapiens]	604.154	42.04	2	7	14	29	9.35509e+07	245	27.7468	4.77979
High	VLLQEEGTR	1	2	1	58530840		0	1.17354e+07	0	0.0005177	33.4	0.021506	2	1044.57	-2.02909	26.172	0
	Accession	Description	Score	Coverage	# Proteins	# Unique Peptides	# Peptides	# PSMs	Area	# AAs	MW [kDa]	calc. pI
	58530840	desmoplakin isoform I [Homo sapiens]	255.286	7.84	2	21	21	23	9.79513e+06	2871	331.569	6.81494
High	LGKDAVEDLESVGK	2	1	1	16751921		0	2.09487e+07	0	0.0001672	33.27	0.0283293	2	1459.76	-0.576928	49.4554	1
	Accession	Description	Score	Coverage	# Proteins	# Unique Peptides	# Peptides	# PSMs	Area	# AAs	MW [kDa]	calc. pI
	16751921	dermcidin preproprotein [Homo sapiens]	130.915	35.45	1	4	4	7	6.81555e+07	110	11.2768	6.53662
High	ILTATIENNR	1	2	1	131412228		0	4.87837e+06	0	2.916e-05	33.24	0.0208666	2	1144.63	-1.37209	32.0248	0
	Accession	Description	Score	Coverage	# Proteins	# Unique Peptides	# Peptides	# PSMs	Area	# AAs	MW [kDa]	calc. pI
	131412228	keratin, type I cytoskeletal 13 isoform b [Homo sapiens]	263.259	18.81	12	4	10	27	3.3088e+08	420	45.8086	4.88135
High	TKYETELNLR	2	1	1	15431310		0	7.02981e+07	0	0.001373	33.2	0.0249366	2	1266.67	-2.12843	35.7659	1
	Accession	Description	Score	Coverage	# Proteins	# Unique Peptides	# Peptides	# PSMs	Area	# AAs	MW [kDa]	calc. pI
	15431310	keratin, type I cytoskeletal 14 [Homo sapiens]	1314.93	56.78	13	11	30	87	4.81219e+08	472	51.5894	5.16064
High	AEEGQSTPR	2	1	1	4502175		0	1.70373e+08	0	0.001179	33.08	0.0260289	2	974.453	-0.342269	9.69041	0
	Accession	Description	Score	Coverage	# Proteins	# Unique Peptides	# Peptides	# PSMs	Area	# AAs	MW [kDa]	calc. pI
	4502175	protein Shroom2 [Homo sapiens]	10846.2	62.38	3	102	102	592	1.59107e+09	1616	176.303	7.09326
High	DAEDWFFSK	2	1	1	4557701		0	1.38979e+07	0	0.0008537	32.96	0.0268593	2	1144.49	-0.3784	66.1558	0
	Accession	Description	Score	Coverage	# Proteins	# Unique Peptides	# Peptides	# PSMs	Area	# AAs	MW [kDa]	calc. pI
	4557701	keratin, type I cytoskeletal 17 [Homo sapiens]	490.058	44.68	14	8	22	40	3.6048e+08	432	48.076	5.021
High	LALDVEIATYRK	2	9	4	47132620;119703753;5031839;119395754		0	6.46437e+06	0	0.0006557	32.84	0.0140399	2	1391.79	-0.787256	55.2181	1
	Accession	Description	Score	Coverage	# Proteins	# Unique Peptides	# Peptides	# PSMs	Area	# AAs	MW [kDa]	calc. pI
	47132620	keratin, type II cytoskeletal 2 epidermal [Homo sapiens]	4493.11	72.93	2	38	48	176	1.11828e+09	639	65.3932	8.00146
	119703753	keratin, type II cytoskeletal 6B [Homo sapiens]	1281.87	43.26	10	2	33	105	8.03646e+08	564	60.0303	8.00146
	119395754	keratin, type II cytoskeletal 5 [Homo sapiens]	1041.82	41.69	10	15	32	85	2.81996e+08	590	62.34	7.73779
	5031839	keratin, type II cytoskeletal 6A [Homo sapiens]	1025.26	45.04	10	3	35	84	4.13274e+08	564	60.0083	8.00146
High	AVTELNEPLSNEDR	1	1	1	4507951		0	6.01894e+08	0	0.0001933	32.78	0.0444718	2	1586.76	-2.5757	39.2527	0
	Accession	Description	Score	Coverage	# Proteins	# Unique Peptides	# Peptides	# PSMs	Area	# AAs	MW [kDa]	calc. pI
	4507951	14-3-3 protein eta [Homo sapiens]	89.8251	19.11	2	1	5	8	2.35282e+08	246	28.201	4.84326
High	NTKQEIAEINR	1	3	2	119703753;5031839		0	3.27453e+06	0	0.0001127	32.69	0.0308429	3	1315.69	-3.94695	22.0259	1
	Accession	Description	Score	Coverage	# Proteins	# Unique Peptides	# Peptides	# PSMs	Area	# AAs	MW [kDa]	calc. pI
	119703753	keratin, type II cytoskeletal 6B [Homo sapiens]	1281.87	43.26	10	2	33	105	8.03646e+08	564	60.0303	8.00146
	5031839	keratin, type II cytoskeletal 6A [Homo sapiens]	1025.26	45.04	10	3	35	84	4.13274e+08	564	60.0083	8.00146
High	RVDQLKSDQSR	1	1	1	119395750		0	2.60112e+06	0	1.922e-05	32.54	0.0288065	2	1331.7	-0.8077	10.7024	2
	Accession	Description	Score	Coverage	# Proteins	# Unique Peptides	# Peptides	# PSMs	Area	# AAs	MW [kDa]	calc. pI
	119395750	keratin, type II cytoskeletal 1 [Homo sapiens]	5316.25	54.81	1	42	49	291	1.4168e+09	644	65.999	8.11865
High	HGSGSGQSSSYGPYR	2	2	1	57864582		0	4.10212e+06	0	0.0002259	32.53	0.041606	2	1526.66	1.69324	16.814	0
	Accession	Description	Score	Coverage	# Proteins	# Unique Peptides	# Peptides	# PSMs	Area	# AAs	MW [kDa]	calc. pI
	57864582	hornerin [Homo sapiens]	448.356	15.86	2	13	13	19	1.22954e+07	2850	282.228	10.0376
High	TAEEQGELAFQDAK	1	2	1	125628632		0	2.19057e+06	0	2.276e-05	32.53	0.0449289	2	1536.72	-1.44438	40.1316	0
	Accession	Description	Score	Coverage	# Proteins	# Unique Peptides	# Peptides	# PSMs	Area	# AAs	MW [kDa]	calc. pI
	125628632	keratin, type II cytoskeletal 80 isoform K80.1 [Homo sapiens]	155.004	5.92	2	1	2	4	3.70724e+07	422	47.212	5.30029
High	LGTFAEYQASWK	1	1	1	4502175		0	2.28348e+07	0	9.68e-06	32.49	0.0407228	2	1400.68	0.316147	58.8437	0
	Accession	Description	Score	Coverage	# Proteins	# Unique Peptides	# Peptides	# PSMs	Area	# AAs	MW [kDa]	calc. pI
	4502175	protein Shroom2 [Homo sapiens]	10846.2	62.38	3	102	102	592	1.59107e+09	1616	176.303	7.09326
High	SGSGQSSGFGQHGSGSGQSSGFGQHESGSGK	1	1	1	62122917		0	1.64504e+06	0	0.0007134	32.34	0.0986897	3	2854.2	-1.37613	18.1732	0
	Accession	Description	Score	Coverage	# Proteins	# Unique Peptides	# Peptides	# PSMs	Area	# AAs	MW [kDa]	calc. pI
	62122917	filaggrin-2 [Homo sapiens]	89.8367	3.89	1	3	3	3	4.96594e+06	2391	247.928	8.30908
High	FEETTADGR	1	1	1	4557581		0	2.19411e+06	0	0.0005289	32.28	0.0281288	2	1025.45	-3.15802	14.8516	0
	Accession	Description	Score	Coverage	# Proteins	# Unique Peptides	# Peptides	# PSMs	Area	# AAs	MW [kDa]	calc. pI
	4557581	fatty acid-binding protein, epidermal [Homo sapiens]	32.28	6.67	1	1	1	1	2.19411e+06	135	15.1546	7.00537
High	RPESSPEDSATRPPPFDAHVGKPTR	4	1	1	4502175		0	8.22378e+07	0	0.0002327	32.23	0.0637308	3	2731.35	-2.08948	30.3866	0
	Accession	Description	Score	Coverage	# Proteins	# Unique Peptides	# Peptides	# PSMs	Area	# AAs	MW [kDa]	calc. pI
	4502175	protein Shroom2 [Homo sapiens]	10846.2	62.38	3	102	102	592	1.59107e+09	1616	176.303	7.09326
High	SDLEmQYETLQEELmALKK	2	1	1	55956899	M5(Oxidation); M15(Oxidation)	0	4.2132e+07	0	4.643e-07	32.05	0.0736631	3	2331.11	-0.584636	72.6484	1
	Accession	Description	Score	Coverage	# Proteins	# Unique Peptides	# Peptides	# PSMs	Area	# AAs	MW [kDa]	calc. pI
	55956899	keratin, type I cytoskeletal 9 [Homo sapiens]	4663.48	63.88	1	33	34	184	7.05989e+08	623	62.0268	5.23682
High	VSVELTNSLFK	1	1	1	12056468		0	1.95807e+06	0	0.0009332	32.01	0.0247711	2	1236.68	-2.63441	62.8007	0
	Accession	Description	Score	Coverage	# Proteins	# Unique Peptides	# Peptides	# PSMs	Area	# AAs	MW [kDa]	calc. pI
	12056468	junction plakoglobin [Homo sapiens]	79.8493	9.13	1	5	5	5	5.02186e+06	745	81.6927	6.13818
High	LQTATmETSR	1	1	1	4502175	M6(Oxidation)	0	9.13729e+07	0	0.0005899	31.8	0.0439691	2	1153.55	-0.644367	12.3696	0
	Accession	Description	Score	Coverage	# Proteins	# Unique Peptides	# Peptides	# PSMs	Area	# AAs	MW [kDa]	calc. pI
	4502175	protein Shroom2 [Homo sapiens]	10846.2	62.38	3	102	102	592	1.59107e+09	1616	176.303	7.09326
High	DVDNAYmIK	8	1	1	47132620	M7(Oxidation)	0	6.07465e+07	0	0.00074	31.64	0.0367422	2	1084.5	-2.48912	35.3975	0
	Accession	Description	Score	Coverage	# Proteins	# Unique Peptides	# Peptides	# PSMs	Area	# AAs	MW [kDa]	calc. pI
	47132620	keratin, type II cytoskeletal 2 epidermal [Homo sapiens]	4493.11	72.93	2	38	48	176	1.11828e+09	639	65.3932	8.00146
High	tDAAVSFAK	1	1	1	156071459	N-Term(Acetyl)	0	2.72989e+06	0	0.0007246	31.33	0.0361846	2	951.475	-3.18454	42.5194	0
	Accession	Description	Score	Coverage	# Proteins	# Unique Peptides	# Peptides	# PSMs	Area	# AAs	MW [kDa]	calc. pI
	156071459	ADP/ATP translocase 2 [Homo sapiens]	48.4268	13.09	3	2	4	4	6.70136e+06	298	32.8312	9.68604
High	FWEVISDEHGIDPTGTYHGDSDLQLDR	1	1	1	29788785		0	3.98693e+06	0	3.066e-05	31.11	0.142656	3	3102.41	-0.50614	65.3059	0
	Accession	Description	Score	Coverage	# Proteins	# Unique Peptides	# Peptides	# PSMs	Area	# AAs	MW [kDa]	calc. pI
	29788785	tubulin beta chain [Homo sapiens]	212.692	22.97	9	3	7	10	8.23476e+06	444	49.639	4.89404
High	TITLEVEPSDTIENVK	1	4	1	67191208		0	1.9845e+07	0	0.0001999	31.07	0.0529944	2	1787.93	0.428924	58.436	0
	Accession	Description	Score	Coverage	# Proteins	# Unique Peptides	# Peptides	# PSMs	Area	# AAs	MW [kDa]	calc. pI
	67191208	polyubiquitin-C [Homo sapiens]	31.07	32.85	4	2	2	2	1.26571e+07	685	76.9815	7.66455
High	AEAEALYQTK	1	6	2	89357932;331999954		0	3.42328e+06	0	0.001182	30.84	0.0488714	2	1123.56	-2.37723	25.4221	0
	Accession	Description	Score	Coverage	# Proteins	# Unique Peptides	# Peptides	# PSMs	Area	# AAs	MW [kDa]	calc. pI
	331999954	keratin, type II cytoskeletal 4 [Homo sapiens]	234.74	15.96	1	3	8	21	2.19473e+08	520	56.1093	6.60986
	89357932	keratin, type II cytoskeletal 78 [Homo sapiens]	168.306	18.85	9	7	10	10	3.26859e+07	520	56.8305	6.02393
High	EVDKNWLEGEHHGR	1	2	1	65301112		0	7.98881e+06	0	0.0003141	30.63	0.0914704	3	1705.8	-2.18789	25.7396	1
	Accession	Description	Score	Coverage	# Proteins	# Unique Peptides	# Peptides	# PSMs	Area	# AAs	MW [kDa]	calc. pI
	65301112	vinexin isoform 2 [Homo sapiens]	95.934	27.66	2	7	7	8	1.06964e+07	329	36.7195	8.71924
High	EQYGQYALAVR	1	1	1	119703744		0	2.99136e+06	0	0.001436	30.44	0.0548515	2	1297.65	-0.901591	45.1911	0
	Accession	Description	Score	Coverage	# Proteins	# Unique Peptides	# Peptides	# PSMs	Area	# AAs	MW [kDa]	calc. pI
	119703744	desmoglein-1 preproprotein [Homo sapiens]	182.23	12.3	1	9	9	16	8.90704e+06	1049	113.676	5.03369
High	AILVDLEPGTmDSVR	1	4	1	29788785	M11(Oxidation)	0	6.39523e+06	0	1.809e-06	30.39	0.0681471	2	1631.83	-0.309079	58.1632	0
	Accession	Description	Score	Coverage	# Proteins	# Unique Peptides	# Peptides	# PSMs	Area	# AAs	MW [kDa]	calc. pI
	29788785	tubulin beta chain [Homo sapiens]	212.692	22.97	9	3	7	10	8.23476e+06	444	49.639	4.89404
High	NHEEEMLALR	2	1	1	24430192		0	2.27173e+07	0	0.0006799	30.35	0.0628271	2	1241.59	-3.6985	38.6808	0
	Accession	Description	Score	Coverage	# Proteins	# Unique Peptides	# Peptides	# PSMs	Area	# AAs	MW [kDa]	calc. pI
	24430192	keratin, type I cytoskeletal 16 [Homo sapiens]	1110.35	53.28	13	17	30	83	4.81219e+08	473	51.2362	5.04639
High	mLLHEGQHPAQLR	3	1	1	198041662	M1(Oxidation)	0	9.48927e+06	0	6.486e-06	30.28	0.0606134	2	1545.79	-2.33446	23.0217	0
	Accession	Description	Score	Coverage	# Proteins	# Unique Peptides	# Peptides	# PSMs	Area	# AAs	MW [kDa]	calc. pI
	198041662	pyrroline-5-carboxylate reductase 3 [Homo sapiens]	189.567	19.93	1	5	5	11	2.21437e+07	286	29.8735	8.104
High	NNLEALEDFEK	1	1	1	357933617		0	1.86924e+06	0	0.0005538	29.97	0.0609194	2	1321.63	-1.46156	58.3626	0
	Accession	Description	Score	Coverage	# Proteins	# Unique Peptides	# Peptides	# PSMs	Area	# AAs	MW [kDa]	calc. pI
	357933617	lipocalin-1 isoform 1 precursor [Homo sapiens]	29.97	6.25	1	1	1	1	1.86924e+06	176	19.2378	5.57959
High	AMYQYRPQNEDELELR	1	2	1	65301112		0	4.47305e+06	0	1.875e-05	29.81	0.118367	2	2054.96	-0.0402751	49.4684	0
	Accession	Description	Score	Coverage	# Proteins	# Unique Peptides	# Peptides	# PSMs	Area	# AAs	MW [kDa]	calc. pI
	65301112	vinexin isoform 2 [Homo sapiens]	95.934	27.66	2	7	7	8	1.06964e+07	329	36.7195	8.71924
High	MGDPDTVPHFWEAGLAQPPSSTSGGPHPPR	4	1	1	4502175		0	75371052	0	0.0001647	29.79	0.185192	3	3125.45	-2.21501	62.6877	0
	Accession	Description	Score	Coverage	# Proteins	# Unique Peptides	# Peptides	# PSMs	Area	# AAs	MW [kDa]	calc. pI
	4502175	protein Shroom2 [Homo sapiens]	10846.2	62.38	3	102	102	592	1.59107e+09	1616	176.303	7.09326
High	TALQPmVSALNIR	1	1	1	59850812	M6(Oxidation)	0	3.90052e+06	0	0.0004204	29.78	0.0442876	2	1429.78	-1.69745	53.4466	0
	Accession	Description	Score	Coverage	# Proteins	# Unique Peptides	# Peptides	# PSMs	Area	# AAs	MW [kDa]	calc. pI
	59850812	uromodulin precursor [Homo sapiens]	58.5495	8.91	1	6	6	8	8.89442e+06	640	69.7144	5.23682
High	IVHSESQPEKESR	2	1	1	4502175		0	4.13461e+07	0	0.0001253	29.76	0.0803181	3	1525.76	0.274396	9.98061	1
	Accession	Description	Score	Coverage	# Proteins	# Unique Peptides	# Peptides	# PSMs	Area	# AAs	MW [kDa]	calc. pI
	4502175	protein Shroom2 [Homo sapiens]	10846.2	62.38	3	102	102	592	1.59107e+09	1616	176.303	7.09326
High	HHASSSSHDLSSsWEQTNLQR	5	1	1	4502175	S13(Phospho)	0	63520429	0	0.0001328	29.75	0.155128	3	2474.04	-2.34466	35.2791	0
	Accession	Description	Score	Coverage	# Proteins	# Unique Peptides	# Peptides	# PSMs	Area	# AAs	MW [kDa]	calc. pI
	4502175	protein Shroom2 [Homo sapiens]	10846.2	62.38	3	102	102	592	1.59107e+09	1616	176.303	7.09326
High	GDTGGEDTAAPGR	1	1	1	13129100		0	0	0	0.0002787	29.63	0.0605445	2	1203.52	0.0149057	11.6808	0
	Accession	Description	Score	Coverage	# Proteins	# Unique Peptides	# Peptides	# PSMs	Area	# AAs	MW [kDa]	calc. pI
	13129100	dCTP pyrophosphatase 1 [Homo sapiens]	29.63	7.65	1	1	1	1		170	18.6694	5.03369
High	RLLEGEDAHLSSSQFSSGSQSSR	1	1	1	15431310		0	3.25236e+06	0	4.521e-08	29.58	0.147331	3	2465.16	-2.83715	38.5738	1
	Accession	Description	Score	Coverage	# Proteins	# Unique Peptides	# Peptides	# PSMs	Area	# AAs	MW [kDa]	calc. pI
	15431310	keratin, type I cytoskeletal 14 [Homo sapiens]	1314.93	56.78	13	11	30	87	4.81219e+08	472	51.5894	5.16064
High	LQDLEEALQQSK	1	1	1	194018511		0	3.39958e+06	0	2.17e-05	29.19	0.0707959	2	1401.72	-2.15418	51.9166	0
	Accession	Description	Score	Coverage	# Proteins	# Unique Peptides	# Peptides	# PSMs	Area	# AAs	MW [kDa]	calc. pI
	194018511	keratin, type II cytoskeletal 1b [Homo sapiens]	276.328	11.07	1	3	7	15	5.00307e+08	578	61.8635	5.98584
High	TKFETEQALR	1	2	1	4557701		0	2.68968e+06	0	0.001133	29.04	0.0755914	3	1222.64	-3.50099	25.1154	1
	Accession	Description	Score	Coverage	# Proteins	# Unique Peptides	# Peptides	# PSMs	Area	# AAs	MW [kDa]	calc. pI
	4557701	keratin, type I cytoskeletal 17 [Homo sapiens]	490.058	44.68	14	8	22	40	3.6048e+08	432	48.076	5.021
High	TRLEQEIATYRR	1	4	3	4557701;24430192;15431310		0	2.52606e+07	0	0.0004193	28.88	0.0586918	3	1535.82	-2.60252	38.0834	2
	Accession	Description	Score	Coverage	# Proteins	# Unique Peptides	# Peptides	# PSMs	Area	# AAs	MW [kDa]	calc. pI
	15431310	keratin, type I cytoskeletal 14 [Homo sapiens]	1314.93	56.78	13	11	30	87	4.81219e+08	472	51.5894	5.16064
	24430192	keratin, type I cytoskeletal 16 [Homo sapiens]	1110.35	53.28	13	17	30	83	4.81219e+08	473	51.2362	5.04639
	4557701	keratin, type I cytoskeletal 17 [Homo sapiens]	490.058	44.68	14	8	22	40	3.6048e+08	432	48.076	5.021
High	NALESYAFNMK	1	2	1	167466173		0	2.99328e+06	0	0.0009276	28.7	0.0957764	2	1287.6	-0.318535	58.0625	0
	Accession	Description	Score	Coverage	# Proteins	# Unique Peptides	# Peptides	# PSMs	Area	# AAs	MW [kDa]	calc. pI
	167466173	heat shock 70 kDa protein 1A/1B [Homo sapiens]	408.894	33.7	2	17	19	31	1.28436e+08	641	70.009	5.65576
High	DLLNMYIETEGK	1	1	1	42544159		0	2.28413e+06	0	2.419e-05	28.7	0.109131	2	1425.69	-1.39137	67.7323	0
	Accession	Description	Score	Coverage	# Proteins	# Unique Peptides	# Peptides	# PSMs	Area	# AAs	MW [kDa]	calc. pI
	42544159	heat shock protein 105 kDa [Homo sapiens]	165.05	10.49	2	7	7	7	4.94605e+06	858	96.8037	5.38916
High	DVDGAYmTK	14	1	1	119395750	M7(Oxidation)	0	8.32453e+07	0	0.0001386	28.64	0.0556666	2	1015.44	-0.445591	22.5974	0
	Accession	Description	Score	Coverage	# Proteins	# Unique Peptides	# Peptides	# PSMs	Area	# AAs	MW [kDa]	calc. pI
	119395750	keratin, type II cytoskeletal 1 [Homo sapiens]	5316.25	54.81	1	42	49	291	1.4168e+09	644	65.999	8.11865
High	VLYDAELSQmQTHVSDTSVVLSMDNNR	3	1	1	331999954	M10(Oxidation)	0	1.02688e+07	0	6.152e-06	28.5	0.22304	3	3068.43	0.384963	60.5512	0
	Accession	Description	Score	Coverage	# Proteins	# Unique Peptides	# Peptides	# PSMs	Area	# AAs	MW [kDa]	calc. pI
	331999954	keratin, type II cytoskeletal 4 [Homo sapiens]	234.74	15.96	1	3	8	21	2.19473e+08	520	56.1093	6.60986
High	GSPGVPSFAAGPPISEGK	2	1	1	67782356		0	9700245	0	0.0003317	28.38	0.0944599	2	1654.84	0.260109	53.7466	0
	Accession	Description	Score	Coverage	# Proteins	# Unique Peptides	# Peptides	# PSMs	Area	# AAs	MW [kDa]	calc. pI
	67782356	corneodesmosin precursor [Homo sapiens]	38.81	3.4	1	1	1	2	9700245	529	51.5483	8.44092
High	VVSTHEQVLR	1	1	1	15431310		0	3.93043e+06	0	5.132e-05	28.16	0.0463616	2	1167.65	-1.02181	19.0085	0
	Accession	Description	Score	Coverage	# Proteins	# Unique Peptides	# Peptides	# PSMs	Area	# AAs	MW [kDa]	calc. pI
	15431310	keratin, type I cytoskeletal 14 [Homo sapiens]	1314.93	56.78	13	11	30	87	4.81219e+08	472	51.5894	5.16064
High	ELTTEIDNNIEQISSYKSEITELR	1	1	1	195972866		0	1.12163e+06	0	7.038e-06	27.24	0.187855	3	2825.41	0.0843632	72.6182	1
	Accession	Description	Score	Coverage	# Proteins	# Unique Peptides	# Peptides	# PSMs	Area	# AAs	MW [kDa]	calc. pI
	195972866	keratin, type I cytoskeletal 10 [Homo sapiens]	2913.15	47.77	15	28	35	143	9.23939e+08	584	58.7656	5.21143
High	VLYDAELSQMQTHVSDTSVVLSMDNNR	1	1	1	331999954		0	5.2638e+07	0	1.191e-05	27.24	0.290751	3	3052.43	-0.0591738	67.9998	0
	Accession	Description	Score	Coverage	# Proteins	# Unique Peptides	# Peptides	# PSMs	Area	# AAs	MW [kDa]	calc. pI
	331999954	keratin, type II cytoskeletal 4 [Homo sapiens]	234.74	15.96	1	3	8	21	2.19473e+08	520	56.1093	6.60986
High	KQTIDNSQGAYQEAFDISKK	1	1	1	5803227		0	8.17096e+06	0	2.022e-08	27.21	0.20313	3	2271.12	-1.94995	44.1848	2
	Accession	Description	Score	Coverage	# Proteins	# Unique Peptides	# Peptides	# PSMs	Area	# AAs	MW [kDa]	calc. pI
	5803227	14-3-3 protein theta [Homo sapiens]	604.154	42.04	2	7	14	29	9.35509e+07	245	27.7468	4.77979
High	KYEDEINKR	3	3	1	47132620		0	1.32669e+08	0	0.0004682	26.94	0.121887	2	1194.61	-0.915955	13.4215	2
	Accession	Description	Score	Coverage	# Proteins	# Unique Peptides	# Peptides	# PSMs	Area	# AAs	MW [kDa]	calc. pI
	47132620	keratin, type II cytoskeletal 2 epidermal [Homo sapiens]	4493.11	72.93	2	38	48	176	1.11828e+09	639	65.3932	8.00146
High	ILTATVDNANILLQIDNAR	1	1	1	4557701		0	2.83558e+06	0	1.867e-05	25.48	0.0799868	3	2068.14	0.449141	71.672	0
	Accession	Description	Score	Coverage	# Proteins	# Unique Peptides	# Peptides	# PSMs	Area	# AAs	MW [kDa]	calc. pI
	4557701	keratin, type I cytoskeletal 17 [Homo sapiens]	490.058	44.68	14	8	22	40	3.6048e+08	432	48.076	5.021
High	QTQIFTTYSDNQPGVLIQVYEGER	2	2	1	167466173		0	1.03734e+07	0	1.414e-05	25.05	0.358249	3	2786.37	1.3373	71.3337	0
	Accession	Description	Score	Coverage	# Proteins	# Unique Peptides	# Peptides	# PSMs	Area	# AAs	MW [kDa]	calc. pI
	167466173	heat shock 70 kDa protein 1A/1B [Homo sapiens]	408.894	33.7	2	17	19	31	1.28436e+08	641	70.009	5.65576
High	YSHVQEVQER	1	3	1	145309311		0	3.31959e+06	0	0.000757	24.77	0.220395	2	1274.61	-0.245686	14.4832	0
	Accession	Description	Score	Coverage	# Proteins	# Unique Peptides	# Peptides	# PSMs	Area	# AAs	MW [kDa]	calc. pI
	145309311	probable ubiquitin carboxyl-terminal hydrolase FAF-X isoform 4 [Homo sapiens]	142.512	7.2	3	13	13	14	8.72504e+06	2554	290.278	5.79541
High	DELHIVEAEAMNYEGSPIK	1	3	1	83641870		0	1.33972e+06	0	1.211e-06	24.29	0.432347	3	2145.01	-1.00542	68.2018	0
	Accession	Description	Score	Coverage	# Proteins	# Unique Peptides	# Peptides	# PSMs	Area	# AAs	MW [kDa]	calc. pI
	83641870	nucleophosmin isoform 3 [Homo sapiens]	24.29	7.34	3	1	1	1	1.33972e+06	259	28.3827	4.71631
High	IISSIEQKEENK	1	1	1	5803225		0	2.00316e+06	0	1.924e-05	24.24	0.188917	2	1417.75	-0.443063	20.4938	1
	Accession	Description	Score	Coverage	# Proteins	# Unique Peptides	# Peptides	# PSMs	Area	# AAs	MW [kDa]	calc. pI
	5803225	14-3-3 protein epsilon [Homo sapiens]	346.634	51.76	1	10	13	23	2.83243e+07	255	29.1554	4.7417
High	FDDAVVQSDMK	1	2	1	5729877		0	7.38391e+06	0	0.0001678	23.72	0.238636	2	1254.56	-2.50195	38.9187	0
	Accession	Description	Score	Coverage	# Proteins	# Unique Peptides	# Peptides	# PSMs	Area	# AAs	MW [kDa]	calc. pI
	5729877	heat shock cognate 71 kDa protein isoform 1 [Homo sapiens]	376.178	35.14	3	17	20	32	1.27258e+08	646	70.8542	5.51611
High	VLDELTLSK	1	2	1	131412228		0	4.96134e+06	0	0.0009447	23.56	0.158379	2	1017.58	-2.11121	45.7721	0
	Accession	Description	Score	Coverage	# Proteins	# Unique Peptides	# Peptides	# PSMs	Area	# AAs	MW [kDa]	calc. pI
	131412228	keratin, type I cytoskeletal 13 isoform b [Homo sapiens]	263.259	18.81	12	4	10	27	3.3088e+08	420	45.8086	4.88135
High	GQVGGEINVEMDAAPGVDLSR	1	1	1	4557701		0	2.02308e+07	0	0.000247	23.4	0.447261	2	2114.03	3.91084	61.2956	0
	Accession	Description	Score	Coverage	# Proteins	# Unique Peptides	# Peptides	# PSMs	Area	# AAs	MW [kDa]	calc. pI
	4557701	keratin, type I cytoskeletal 17 [Homo sapiens]	490.058	44.68	14	8	22	40	3.6048e+08	432	48.076	5.021
High	SRsSPSTDHYKQEASVELR	8	1	1	4502175	S3(Phospho)	0	2.89024e+07	0	0.0002149	22.84	0.706935	3	2257.02	-1.26302	29.5663	2
	Accession	Description	Score	Coverage	# Proteins	# Unique Peptides	# Peptides	# PSMs	Area	# AAs	MW [kDa]	calc. pI
	4502175	protein Shroom2 [Homo sapiens]	10846.2	62.38	3	102	102	592	1.59107e+09	1616	176.303	7.09326
High	LDSELKNmQDmVEDYR	4	1	1	119395750	M8(Oxidation); M11(Oxidation)	0	2.97788e+07	0	0.0003238	22.6	0.60999	2	2017.88	-2.91782	37.1727	1
	Accession	Description	Score	Coverage	# Proteins	# Unique Peptides	# Peptides	# PSMs	Area	# AAs	MW [kDa]	calc. pI
	119395750	keratin, type II cytoskeletal 1 [Homo sapiens]	5316.25	54.81	1	42	49	291	1.4168e+09	644	65.999	8.11865
High	YEELQQTAGR	2	1	1	119395754		0	8.67777e+07	0	2.753e-05	22.49	0.333673	2	1194.57	-2.64225	21.1155	0
	Accession	Description	Score	Coverage	# Proteins	# Unique Peptides	# Peptides	# PSMs	Area	# AAs	MW [kDa]	calc. pI
	119395754	keratin, type II cytoskeletal 5 [Homo sapiens]	1041.82	41.69	10	15	32	85	2.81996e+08	590	62.34	7.73779
High	SAIVHLINYQDDAELATR	1	1	1	12056468		0	5.47466e+06	0	0.0001526	22.17	0.427749	3	2029.04	0.138064	59.3709	0
	Accession	Description	Score	Coverage	# Proteins	# Unique Peptides	# Peptides	# PSMs	Area	# AAs	MW [kDa]	calc. pI
	12056468	junction plakoglobin [Homo sapiens]	79.8493	9.13	1	5	5	5	5.02186e+06	745	81.6927	6.13818
High	LVNHFVEEFK	2	1	1	167466173		0	6.26276e+06	0	0.001314	21.81	0.325961	2	1261.66	-0.743063	48.6785	0
	Accession	Description	Score	Coverage	# Proteins	# Unique Peptides	# Peptides	# PSMs	Area	# AAs	MW [kDa]	calc. pI
	167466173	heat shock 70 kDa protein 1A/1B [Homo sapiens]	408.894	33.7	2	17	19	31	1.28436e+08	641	70.009	5.65576
High	NHQNLLDSLEQYVK	1	2	1	145309311		0	805346	0	0.0009136	21.76	0.469432	3	1700.86	0.210808	71.245	0
	Accession	Description	Score	Coverage	# Proteins	# Unique Peptides	# Peptides	# PSMs	Area	# AAs	MW [kDa]	calc. pI
	145309311	probable ubiquitin carboxyl-terminal hydrolase FAF-X isoform 4 [Homo sapiens]	142.512	7.2	3	13	13	14	8.72504e+06	2554	290.278	5.79541
High	MLLHEGQHPAQLR	1	1	1	198041662		0	9.03303e+06	0	0.001218	21.41	0.452815	3	1529.8	-1.46248	28.0275	0
	Accession	Description	Score	Coverage	# Proteins	# Unique Peptides	# Peptides	# PSMs	Area	# AAs	MW [kDa]	calc. pI
	198041662	pyrroline-5-carboxylate reductase 3 [Homo sapiens]	189.567	19.93	1	5	5	11	2.21437e+07	286	29.8735	8.104
High	VLQGLEIELQSQLSmK	1	1	1	24430192	M15(Oxidation)	0	4.34683e+06	0	0.0001013	20.85	0.368365	3	1831.98	-0.951262	69.755	0
	Accession	Description	Score	Coverage	# Proteins	# Unique Peptides	# Peptides	# PSMs	Area	# AAs	MW [kDa]	calc. pI
	24430192	keratin, type I cytoskeletal 16 [Homo sapiens]	1110.35	53.28	13	17	30	83	4.81219e+08	473	51.2362	5.04639
High	TGETGIEETILEGHLGVTK	1	2	1	145309311		0	1.65799e+06	0	2.221e-05	20.17	0.631298	2	1984.02	-0.39853	64.6161	0
	Accession	Description	Score	Coverage	# Proteins	# Unique Peptides	# Peptides	# PSMs	Area	# AAs	MW [kDa]	calc. pI
	145309311	probable ubiquitin carboxyl-terminal hydrolase FAF-X isoform 4 [Homo sapiens]	142.512	7.2	3	13	13	14	8.72504e+06	2554	290.278	5.79541
High	VLYDAEISQIHQSVTDTNVILSmDNSR	1	1	1	47132620	M23(Oxidation)	0	3.95126e+07	0	0.000413	19.88	1.20381	3	3064.49	-1.1135	68.3157	0
	Accession	Description	Score	Coverage	# Proteins	# Unique Peptides	# Peptides	# PSMs	Area	# AAs	MW [kDa]	calc. pI
	47132620	keratin, type II cytoskeletal 2 epidermal [Homo sapiens]	4493.11	72.93	2	38	48	176	1.11828e+09	639	65.3932	8.00146
High	ATDGAPADAPVGVLGRPFPTPSPASLDVYVAR	2	1	1	4502175		0	1.35151e+07	0	0.001594	18.71	0.800787	3	3164.64	0.272265	72.1118	0
	Accession	Description	Score	Coverage	# Proteins	# Unique Peptides	# Peptides	# PSMs	Area	# AAs	MW [kDa]	calc. pI
	4502175	protein Shroom2 [Homo sapiens]	10846.2	62.38	3	102	102	592	1.59107e+09	1616	176.303	7.09326
High	TVTNAVVTVPAYFNDSQR	1	2	1	5729877		0	1.00262e+07	0	4.206e-05	17.54	1.35584	2	1982	-0.677973	60.8896	0
	Accession	Description	Score	Coverage	# Proteins	# Unique Peptides	# Peptides	# PSMs	Area	# AAs	MW [kDa]	calc. pI
	5729877	heat shock cognate 71 kDa protein isoform 1 [Homo sapiens]	376.178	35.14	3	17	20	32	1.27258e+08	646	70.8542	5.51611
High	SYSEPEKMNEVGLTR	1	1	1	4502175		0	3.89613e+07	0	0.0007719	16.48	1.93756	3	1739.82	-1.4808	37.3984	1
	Accession	Description	Score	Coverage	# Proteins	# Unique Peptides	# Peptides	# PSMs	Area	# AAs	MW [kDa]	calc. pI
	4502175	protein Shroom2 [Homo sapiens]	10846.2	62.38	3	102	102	592	1.59107e+09	1616	176.303	7.09326
High	mSGDLSSNVTVSVTSSTISSNVASK	3	1	1	47132620	M1(Oxidation)	0	1.03854e+06	0	0.0006588	15.23	3.9394	3	2474.16	-12.8417	54.7527	0
	Accession	Description	Score	Coverage	# Proteins	# Unique Peptides	# Peptides	# PSMs	Area	# AAs	MW [kDa]	calc. pI
	47132620	keratin, type II cytoskeletal 2 epidermal [Homo sapiens]	4493.11	72.93	2	38	48	176	1.11828e+09	639	65.3932	8.00146
High	LEGLEDALQK	1	3	2	119703753;5031839		0	6.35077e+06	0	0.0001599	15.02	1.35668	2	1115.59	-0.815631	46.9325	0
	Accession	Description	Score	Coverage	# Proteins	# Unique Peptides	# Peptides	# PSMs	Area	# AAs	MW [kDa]	calc. pI
	119703753	keratin, type II cytoskeletal 6B [Homo sapiens]	1281.87	43.26	10	2	33	105	8.03646e+08	564	60.0303	8.00146
	5031839	keratin, type II cytoskeletal 6A [Homo sapiens]	1025.26	45.04	10	3	35	84	4.13274e+08	564	60.0083	8.00146
High	VAGMDVELTVEER	1	1	1	5803225		0	1.34701e+06	0	0.0001525	14.98	2.24287	2	1447.71	-0.706956	55.4583	0
	Accession	Description	Score	Coverage	# Proteins	# Unique Peptides	# Peptides	# PSMs	Area	# AAs	MW [kDa]	calc. pI
	5803225	14-3-3 protein epsilon [Homo sapiens]	346.634	51.76	1	10	13	23	2.83243e+07	255	29.1554	4.7417
High	QEYEQLIAK	3	1	1	55956899		0	3.42316e+08	0.001	0.002919	52.42	0.000294131	2	1121.58	-1.59999	38.4457	0
	Accession	Description	Score	Coverage	# Proteins	# Unique Peptides	# Peptides	# PSMs	Area	# AAs	MW [kDa]	calc. pI
	55956899	keratin, type I cytoskeletal 9 [Homo sapiens]	4663.48	63.88	1	33	34	184	7.05989e+08	623	62.0268	5.23682
High	IEISELNR	3	2	2	47132620;119395750		0	1.61241e+09	0.001	0.004619	51.81	0.000314426	2	973.53	-1.35121	39.5925	0
	Accession	Description	Score	Coverage	# Proteins	# Unique Peptides	# Peptides	# PSMs	Area	# AAs	MW [kDa]	calc. pI
	119395750	keratin, type II cytoskeletal 1 [Homo sapiens]	5316.25	54.81	1	42	49	291	1.4168e+09	644	65.999	8.11865
	47132620	keratin, type II cytoskeletal 2 epidermal [Homo sapiens]	4493.11	72.93	2	38	48	176	1.11828e+09	639	65.3932	8.00146
High	TLLEGEESR	5	1	1	119395750		0	1.26737e+09	0.001	0.002703	50.19	0.000579581	2	1033.51	-1.69468	24.6965	0
	Accession	Description	Score	Coverage	# Proteins	# Unique Peptides	# Peptides	# PSMs	Area	# AAs	MW [kDa]	calc. pI
	119395750	keratin, type II cytoskeletal 1 [Homo sapiens]	5316.25	54.81	1	42	49	291	1.4168e+09	644	65.999	8.11865
High	YLDGLTAER	4	1	1	47132620		0	4.07223e+08	0.001	0.002022	48.28	0.000792004	2	1037.52	-2.77418	39.9785	0
	Accession	Description	Score	Coverage	# Proteins	# Unique Peptides	# Peptides	# PSMs	Area	# AAs	MW [kDa]	calc. pI
	47132620	keratin, type II cytoskeletal 2 epidermal [Homo sapiens]	4493.11	72.93	2	38	48	176	1.11828e+09	639	65.3932	8.00146
High	AAFGGSGGR	1	1	1	47132620		0	2.12932e+07	0.001	0.003161	48.16	0.000678239	2	779.379	-0.819225	12.5847	0
	Accession	Description	Score	Coverage	# Proteins	# Unique Peptides	# Peptides	# PSMs	Area	# AAs	MW [kDa]	calc. pI
	47132620	keratin, type II cytoskeletal 2 epidermal [Homo sapiens]	4493.11	72.93	2	38	48	176	1.11828e+09	639	65.3932	8.00146
High	MTLDDFR	4	1	1	55956899		0	2.56688e+08	0.001	0.0347	47.02	0.00112512	2	897.413	-0.103172	47.9679	0
	Accession	Description	Score	Coverage	# Proteins	# Unique Peptides	# Peptides	# PSMs	Area	# AAs	MW [kDa]	calc. pI
	55956899	keratin, type I cytoskeletal 9 [Homo sapiens]	4663.48	63.88	1	33	34	184	7.05989e+08	623	62.0268	5.23682
High	KDVDGAYMTK	2	1	1	119395750		0	4.07891e+07	0.001	0.01007	46.93	0.00120343	2	1127.54	-0.525853	16.4005	1
	Accession	Description	Score	Coverage	# Proteins	# Unique Peptides	# Peptides	# PSMs	Area	# AAs	MW [kDa]	calc. pI
	119395750	keratin, type II cytoskeletal 1 [Homo sapiens]	5316.25	54.81	1	42	49	291	1.4168e+09	644	65.999	8.11865
High	TTAENEFVMLK	2	1	1	119395754		0	1.96785e+07	0.001	0.005373	46.21	0.00152454	2	1282.63	-0.775466	54.4406	0
	Accession	Description	Score	Coverage	# Proteins	# Unique Peptides	# Peptides	# PSMs	Area	# AAs	MW [kDa]	calc. pI
	119395754	keratin, type II cytoskeletal 5 [Homo sapiens]	1041.82	41.69	10	15	32	85	2.81996e+08	590	62.34	7.73779
High	SDSFAATK	4	1	1	4502175		0	1.10603e+08	0.001	0.01601	46.06	0.00147283	2	826.393	-2.00588	13.9334	0
	Accession	Description	Score	Coverage	# Proteins	# Unique Peptides	# Peptides	# PSMs	Area	# AAs	MW [kDa]	calc. pI
	4502175	protein Shroom2 [Homo sapiens]	10846.2	62.38	3	102	102	592	1.59107e+09	1616	176.303	7.09326
High	MNEVGLTR	4	1	1	4502175		0	7.34146e+07	0.001	0.01732	45.73	0.00132715	2	919.465	-1.89235	24.7037	0
	Accession	Description	Score	Coverage	# Proteins	# Unique Peptides	# Peptides	# PSMs	Area	# AAs	MW [kDa]	calc. pI
	4502175	protein Shroom2 [Homo sapiens]	10846.2	62.38	3	102	102	592	1.59107e+09	1616	176.303	7.09326
High	mNEVGLTR	2	1	1	4502175	M1(Oxidation)	0	4.42082e+07	0.001	0.01464	45.53	0.00118117	2	935.46	-1.38287	18.7586	0
	Accession	Description	Score	Coverage	# Proteins	# Unique Peptides	# Peptides	# PSMs	Area	# AAs	MW [kDa]	calc. pI
	4502175	protein Shroom2 [Homo sapiens]	10846.2	62.38	3	102	102	592	1.59107e+09	1616	176.303	7.09326
High	AQYEEIANR	3	1	1	119395754		0	7.31585e+07	0.001	0.001995	45.06	0.00139726	2	1093.53	-1.25721	23.3481	0
	Accession	Description	Score	Coverage	# Proteins	# Unique Peptides	# Peptides	# PSMs	Area	# AAs	MW [kDa]	calc. pI
	119395754	keratin, type II cytoskeletal 5 [Homo sapiens]	1041.82	41.69	10	15	32	85	2.81996e+08	590	62.34	7.73779
High	SALIIEQR	3	2	1	4502175		0	2.45321e+08	0.001	0.01202	43.48	0.00199243	2	929.54	-1.45621	33.3648	0
	Accession	Description	Score	Coverage	# Proteins	# Unique Peptides	# Peptides	# PSMs	Area	# AAs	MW [kDa]	calc. pI
	4502175	protein Shroom2 [Homo sapiens]	10846.2	62.38	3	102	102	592	1.59107e+09	1616	176.303	7.09326
High	AQYEDIAQK	5	1	1	119395750		0	905856622	0.001	0.021	43.17	0.00258083	1	1065.52	-2.32237	21.108	0
	Accession	Description	Score	Coverage	# Proteins	# Unique Peptides	# Peptides	# PSMs	Area	# AAs	MW [kDa]	calc. pI
	119395750	keratin, type II cytoskeletal 1 [Homo sapiens]	5316.25	54.81	1	42	49	291	1.4168e+09	644	65.999	8.11865
High	SISISVAR	5	1	1	119395750		0	1.06403e+08	0.001	0.03629	43	0.00184938	2	832.487	-2.16972	34.1179	0
	Accession	Description	Score	Coverage	# Proteins	# Unique Peptides	# Peptides	# PSMs	Area	# AAs	MW [kDa]	calc. pI
	119395750	keratin, type II cytoskeletal 1 [Homo sapiens]	5316.25	54.81	1	42	49	291	1.4168e+09	644	65.999	8.11865
High	DYQELmNTK	15	1	1	119395750	M6(Oxidation)	0	5.97138e+07	0.001	0.00407	42.94	0.00268308	2	1157.51	-3.18665	22.0981	0
	Accession	Description	Score	Coverage	# Proteins	# Unique Peptides	# Peptides	# PSMs	Area	# AAs	MW [kDa]	calc. pI
	119395750	keratin, type II cytoskeletal 1 [Homo sapiens]	5316.25	54.81	1	42	49	291	1.4168e+09	644	65.999	8.11865
High	mEGAEPR	2	1	1	4502175	N-Term(Acetyl)	0	8.26455e+07	0.001	0.02815	42.79	0.0019673	2	831.364	-2.5233	23.0373	0
	Accession	Description	Score	Coverage	# Proteins	# Unique Peptides	# Peptides	# PSMs	Area	# AAs	MW [kDa]	calc. pI
	4502175	protein Shroom2 [Homo sapiens]	10846.2	62.38	3	102	102	592	1.59107e+09	1616	176.303	7.09326
High	DYQELMNVK	3	4	1	47132620		0	126704082	0.001	0.008313	42.69	0.00393206	1	1139.54	-2.37439	47.1095	0
	Accession	Description	Score	Coverage	# Proteins	# Unique Peptides	# Peptides	# PSMs	Area	# AAs	MW [kDa]	calc. pI
	47132620	keratin, type II cytoskeletal 2 epidermal [Homo sapiens]	4493.11	72.93	2	38	48	176	1.11828e+09	639	65.3932	8.00146
High	TLLDIDNTR	7	1	1	55956899		0	8.60066e+08	0.001	0.00696	42.52	0.00335855	2	1060.56	-2.14843	44.5216	0
	Accession	Description	Score	Coverage	# Proteins	# Unique Peptides	# Peptides	# PSMs	Area	# AAs	MW [kDa]	calc. pI
	55956899	keratin, type I cytoskeletal 9 [Homo sapiens]	4663.48	63.88	1	33	34	184	7.05989e+08	623	62.0268	5.23682
High	VVSSIEQK	1	1	1	208973244		0	1.17937e+06	0.001	0.03043	42.42	0.00274942	1	889.497	-1.71419	14.3606	0
	Accession	Description	Score	Coverage	# Proteins	# Unique Peptides	# Peptides	# PSMs	Area	# AAs	MW [kDa]	calc. pI
	208973244	14-3-3 protein zeta/delta [Homo sapiens]	251.052	39.18	1	5	10	14	3.64562e+07	245	27.7277	4.79248
High	NHEEEmKDLR	1	1	1	195972866	M6(Oxidation)	0	2.77586e+07	0.001	0.01769	42.35	0.00396994	2	1316.59	0.0054072	10.0545	1
	Accession	Description	Score	Coverage	# Proteins	# Unique Peptides	# Peptides	# PSMs	Area	# AAs	MW [kDa]	calc. pI
	195972866	keratin, type I cytoskeletal 10 [Homo sapiens]	2913.15	47.77	15	28	35	143	9.23939e+08	584	58.7656	5.21143
High	VQVEYKGETK	1	3	1	5729877		0	8.36148e+06	0.001	0.005662	42.21	0.00388659	2	1180.62	-1.83917	16.1831	1
	Accession	Description	Score	Coverage	# Proteins	# Unique Peptides	# Peptides	# PSMs	Area	# AAs	MW [kDa]	calc. pI
	5729877	heat shock cognate 71 kDa protein isoform 1 [Homo sapiens]	376.178	35.14	3	17	20	32	1.27258e+08	646	70.8542	5.51611
High	TTAENEFVmLKK	2	1	1	119395754	M9(Oxidation)	0	1.14863e+07	0.001	0.002902	42.06	0.00416941	2	1426.72	-2.60838	38.4616	1
	Accession	Description	Score	Coverage	# Proteins	# Unique Peptides	# Peptides	# PSMs	Area	# AAs	MW [kDa]	calc. pI
	119395754	keratin, type II cytoskeletal 5 [Homo sapiens]	1041.82	41.69	10	15	32	85	2.81996e+08	590	62.34	7.73779
High	LSKEDIER	1	1	1	5729877		0	6.84305e+06	0.001	0.003134	41.46	0.00345102	2	989.525	-1.50018	15.9577	1
	Accession	Description	Score	Coverage	# Proteins	# Unique Peptides	# Peptides	# PSMs	Area	# AAs	MW [kDa]	calc. pI
	5729877	heat shock cognate 71 kDa protein isoform 1 [Homo sapiens]	376.178	35.14	3	17	20	32	1.27258e+08	646	70.8542	5.51611
High	SQYEQLAEQNRK	3	1	1	195972866		0	3.73899e+08	0.001	0.009276	40.81	0.00645209	2	1493.73	-1.25312	21.6522	1
	Accession	Description	Score	Coverage	# Proteins	# Unique Peptides	# Peptides	# PSMs	Area	# AAs	MW [kDa]	calc. pI
	195972866	keratin, type I cytoskeletal 10 [Homo sapiens]	2913.15	47.77	15	28	35	143	9.23939e+08	584	58.7656	5.21143
High	VDPEIQNVK	3	1	1	47132620		0	333779755	0.001	0.02531	40.19	0.00319224	2	1041.56	-0.945841	25.1572	0
	Accession	Description	Score	Coverage	# Proteins	# Unique Peptides	# Peptides	# PSMs	Area	# AAs	MW [kDa]	calc. pI
	47132620	keratin, type II cytoskeletal 2 epidermal [Homo sapiens]	4493.11	72.93	2	38	48	176	1.11828e+09	639	65.3932	8.00146
High	DYQELmNVK	2	4	1	47132620	M6(Oxidation)	0	7.14089e+07	0.001	0.003268	39.95	0.00607453	1	1155.53	-0.898868	31.3414	0
	Accession	Description	Score	Coverage	# Proteins	# Unique Peptides	# Peptides	# PSMs	Area	# AAs	MW [kDa]	calc. pI
	47132620	keratin, type II cytoskeletal 2 epidermal [Homo sapiens]	4493.11	72.93	2	38	48	176	1.11828e+09	639	65.3932	8.00146
High	VLSSIEQK	6	5	4	21464101;5803227;4507951;21328448		0	6.5787e+07	0.001	0.008678	39.81	0.00470646	1	903.514	-1.17484	18.2217	0
	Accession	Description	Score	Coverage	# Proteins	# Unique Peptides	# Peptides	# PSMs	Area	# AAs	MW [kDa]	calc. pI
	5803227	14-3-3 protein theta [Homo sapiens]	604.154	42.04	2	7	14	29	9.35509e+07	245	27.7468	4.77979
	21328448	14-3-3 protein beta/alpha [Homo sapiens]	132.586	30.49	2	2	9	15	5.18206e+07	246	28.0648	4.83057
	21464101	14-3-3 protein gamma [Homo sapiens]	111.118	19.03	2	1	5	8	4.1215e+07	247	28.2849	4.89404
	4507951	14-3-3 protein eta [Homo sapiens]	89.8251	19.11	2	1	5	8	2.35282e+08	246	28.201	4.84326
High	mEGAEPR	1	1	1	4502175	N-Term(Acetyl); M1(Oxidation)	0	9.22203e+07	0.001	0.01779	39.15	0.00462151	2	847.36	-1.44473	12.5007	0
	Accession	Description	Score	Coverage	# Proteins	# Unique Peptides	# Peptides	# PSMs	Area	# AAs	MW [kDa]	calc. pI
	4502175	protein Shroom2 [Homo sapiens]	10846.2	62.38	3	102	102	592	1.59107e+09	1616	176.303	7.09326
High	DVDNAYMIK	3	1	1	47132620		0	164405447	0.001	0.03845	39.06	0.00900819	1	1068.5	-1.38921	38.2179	0
	Accession	Description	Score	Coverage	# Proteins	# Unique Peptides	# Peptides	# PSMs	Area	# AAs	MW [kDa]	calc. pI
	47132620	keratin, type II cytoskeletal 2 epidermal [Homo sapiens]	4493.11	72.93	2	38	48	176	1.11828e+09	639	65.3932	8.00146
High	LQGEIAHVKK	1	1	1	47132620		0	1.03384e+07	0.001	0.00342	38.72	0.00219542	2	1122.66	-3.16202	13.7653	1
	Accession	Description	Score	Coverage	# Proteins	# Unique Peptides	# Peptides	# PSMs	Area	# AAs	MW [kDa]	calc. pI
	47132620	keratin, type II cytoskeletal 2 epidermal [Homo sapiens]	4493.11	72.93	2	38	48	176	1.11828e+09	639	65.3932	8.00146
High	SSPSTDHYK	1	1	1	4502175		0	2.88208e+07	0.001	0.008501	38.7	0.00609731	2	1021.46	-0.107374	9.91358	0
	Accession	Description	Score	Coverage	# Proteins	# Unique Peptides	# Peptides	# PSMs	Area	# AAs	MW [kDa]	calc. pI
	4502175	protein Shroom2 [Homo sapiens]	10846.2	62.38	3	102	102	592	1.59107e+09	1616	176.303	7.09326
High	EMQPTHPIR	1	3	3	5803227;21328448;208973244		0	5.15107e+07	0.001	0.02772	38.59	0.00742975	2	1108.55	-1.67972	15.9381	0
	Accession	Description	Score	Coverage	# Proteins	# Unique Peptides	# Peptides	# PSMs	Area	# AAs	MW [kDa]	calc. pI
	5803227	14-3-3 protein theta [Homo sapiens]	604.154	42.04	2	7	14	29	9.35509e+07	245	27.7468	4.77979
	208973244	14-3-3 protein zeta/delta [Homo sapiens]	251.052	39.18	1	5	10	14	3.64562e+07	245	27.7277	4.79248
	21328448	14-3-3 protein beta/alpha [Homo sapiens]	132.586	30.49	2	2	9	15	5.18206e+07	246	28.0648	4.83057
High	IGLFGGAGVGK	1	1	1	32189394		0	2.28859e+06	0.001	0.007174	38.48	0.00413655	2	975.561	-1.58345	52.2935	0
	Accession	Description	Score	Coverage	# Proteins	# Unique Peptides	# Peptides	# PSMs	Area	# AAs	MW [kDa]	calc. pI
	32189394	ATP synthase subunit beta, mitochondrial precursor [Homo sapiens]	38.48	2.08	1	1	1	1	2.28859e+06	529	56.5246	5.40186
High	KDVDNAYmIK	1	1	1	47132620	M8(Oxidation)	0	4.4509e+06	0.001	0.0027	38.31	0.00887637	2	1212.59	1.19714	20.8523	1
	Accession	Description	Score	Coverage	# Proteins	# Unique Peptides	# Peptides	# PSMs	Area	# AAs	MW [kDa]	calc. pI
	47132620	keratin, type II cytoskeletal 2 epidermal [Homo sapiens]	4493.11	72.93	2	38	48	176	1.11828e+09	639	65.3932	8.00146
High	DISLSDYK	1	1	1	320461711		0	1.22012e+06	0.001	0.03397	38.25	0.00857343	1	940.461	-1.70019	40.3794	0
	Accession	Description	Score	Coverage	# Proteins	# Unique Peptides	# Peptides	# PSMs	Area	# AAs	MW [kDa]	calc. pI
	320461711	peroxiredoxin-1 [Homo sapiens]	45.0252	17.09	1	3	4	5	5.28458e+06	199	22.0963	8.1333
High	GPRPEYNAEPK	3	1	1	4502175		0	3.46974e+08	0.001	0.00225	37.96	0.0102772	3	1257.62	-3.14962	14.9137	0
	Accession	Description	Score	Coverage	# Proteins	# Unique Peptides	# Peptides	# PSMs	Area	# AAs	MW [kDa]	calc. pI
	4502175	protein Shroom2 [Homo sapiens]	10846.2	62.38	3	102	102	592	1.59107e+09	1616	176.303	7.09326
High	TPEEVTR	1	2	1	10947139		0	2.08465e+06	0.001	0.0184	37.87	0.00603413	2	831.42	-1.18588	12.0491	0
	Accession	Description	Score	Coverage	# Proteins	# Unique Peptides	# Peptides	# PSMs	Area	# AAs	MW [kDa]	calc. pI
	10947139	arginase-1 isoform 2 [Homo sapiens]	33.6668	9.01	2	3	3	3	2.74221e+06	322	34.7133	7.21045
High	LRSEIDNVKK	3	1	1	119395750		0	1.60339e+08	0.001	0.01085	37.53	0.00548355	2	1201.69	-0.899507	14.382	2
	Accession	Description	Score	Coverage	# Proteins	# Unique Peptides	# Peptides	# PSMs	Area	# AAs	MW [kDa]	calc. pI
	119395750	keratin, type II cytoskeletal 1 [Homo sapiens]	5316.25	54.81	1	42	49	291	1.4168e+09	644	65.999	8.11865
High	LLNDEDPVVVTK	1	1	1	12056468		0	6.02532e+06	0.001	0.003784	37.3	0.00699214	2	1341.72	-1.25098	42.8966	0
	Accession	Description	Score	Coverage	# Proteins	# Unique Peptides	# Peptides	# PSMs	Area	# AAs	MW [kDa]	calc. pI
	12056468	junction plakoglobin [Homo sapiens]	79.8493	9.13	1	5	5	5	5.02186e+06	745	81.6927	6.13818
High	SLVGLGGTK	2	1	1	47132620		0	134001185	0.001	0.02813	37.11	0.00734373	1	831.492	-1.3478	32.2748	0
	Accession	Description	Score	Coverage	# Proteins	# Unique Peptides	# Peptides	# PSMs	Area	# AAs	MW [kDa]	calc. pI
	47132620	keratin, type II cytoskeletal 2 epidermal [Homo sapiens]	4493.11	72.93	2	38	48	176	1.11828e+09	639	65.3932	8.00146
High	HGNSHQGEPR	2	1	1	195972866		0	2.06522e+06	0.001	0.002494	36.94	0.0108434	2	1118.51	-1.0169	6.73405	0
	Accession	Description	Score	Coverage	# Proteins	# Unique Peptides	# Peptides	# PSMs	Area	# AAs	MW [kDa]	calc. pI
	195972866	keratin, type I cytoskeletal 10 [Homo sapiens]	2913.15	47.77	15	28	35	143	9.23939e+08	584	58.7656	5.21143
High	GGIVDEGALLR	1	1	1	23308577		0	4.2212e+06	0.001	0.02173	36.6	0.00796345	2	1099.61	-1.80166	51.7328	0
	Accession	Description	Score	Coverage	# Proteins	# Unique Peptides	# Peptides	# PSMs	Area	# AAs	MW [kDa]	calc. pI
	23308577	D-3-phosphoglycerate dehydrogenase [Homo sapiens]	116.082	7.13	1	3	3	3	4.24343e+06	533	56.6144	6.7124
High	KGPAAIQK	1	1	1	55956899		0	2299492	0.001	0.009562	36.39	0.00266353	2	812.499	0.0463581	9.92783	1
	Accession	Description	Score	Coverage	# Proteins	# Unique Peptides	# Peptides	# PSMs	Area	# AAs	MW [kDa]	calc. pI
	55956899	keratin, type I cytoskeletal 9 [Homo sapiens]	4663.48	63.88	1	33	34	184	7.05989e+08	623	62.0268	5.23682
High	FEELNADLFR	1	3	1	5729877		0	1.87512e+07	0.001	0.001859	36.17	0.0191063	2	1253.61	-1.17235	64.4028	0
	Accession	Description	Score	Coverage	# Proteins	# Unique Peptides	# Peptides	# PSMs	Area	# AAs	MW [kDa]	calc. pI
	5729877	heat shock cognate 71 kDa protein isoform 1 [Homo sapiens]	376.178	35.14	3	17	20	32	1.27258e+08	646	70.8542	5.51611
High	SYsEPEKMNEVGLTR	1	1	1	4502175	S3(Phospho)	0	2.18337e+07	0.001	0.01035	36.13	0.0222328	2	1819.79	-1.89021	42.8729	1
	Accession	Description	Score	Coverage	# Proteins	# Unique Peptides	# Peptides	# PSMs	Area	# AAs	MW [kDa]	calc. pI
	4502175	protein Shroom2 [Homo sapiens]	10846.2	62.38	3	102	102	592	1.59107e+09	1616	176.303	7.09326
High	QAGDPGEPR	1	1	1	4502175		0	8.41812e+07	0.001	0.007292	35.93	0.0145632	2	926.432	-0.621557	10.5639	0
	Accession	Description	Score	Coverage	# Proteins	# Unique Peptides	# Peptides	# PSMs	Area	# AAs	MW [kDa]	calc. pI
	4502175	protein Shroom2 [Homo sapiens]	10846.2	62.38	3	102	102	592	1.59107e+09	1616	176.303	7.09326
High	ARFEELNADLFR	2	3	1	5729877		0	3.43399e+06	0.001	0.006747	35.05	0.0236175	3	1480.75	-1.34884	60.9116	1
	Accession	Description	Score	Coverage	# Proteins	# Unique Peptides	# Peptides	# PSMs	Area	# AAs	MW [kDa]	calc. pI
	5729877	heat shock cognate 71 kDa protein isoform 1 [Homo sapiens]	376.178	35.14	3	17	20	32	1.27258e+08	646	70.8542	5.51611
High	LQTATMETSRsPsPQFAPQK	2	1	1	4502175	S11(Phospho); S13(Phospho)	0	2.9206e+07	0.001	0.03211	34.54	0.0504665	3	2365.02	-3.4959	38.6741	1
	Accession	Description	Score	Coverage	# Proteins	# Unique Peptides	# Peptides	# PSMs	Area	# AAs	MW [kDa]	calc. pI
	4502175	protein Shroom2 [Homo sapiens]	10846.2	62.38	3	102	102	592	1.59107e+09	1616	176.303	7.09326
High	DAETWFLSK	1	1	1	24430192		0	3.89462e+07	0.001	0.005001	34.51	0.0260011	2	1096.53	-0.286406	62.3755	0
	Accession	Description	Score	Coverage	# Proteins	# Unique Peptides	# Peptides	# PSMs	Area	# AAs	MW [kDa]	calc. pI
	24430192	keratin, type I cytoskeletal 16 [Homo sapiens]	1110.35	53.28	13	17	30	83	4.81219e+08	473	51.2362	5.04639
High	VDQLKSDQSR	1	1	1	119395750		0	2.13861e+06	0.001	0.002478	34.4	0.0202961	2	1175.6	-2.01821	10.8482	1
	Accession	Description	Score	Coverage	# Proteins	# Unique Peptides	# Peptides	# PSMs	Area	# AAs	MW [kDa]	calc. pI
	119395750	keratin, type II cytoskeletal 1 [Homo sapiens]	5316.25	54.81	1	42	49	291	1.4168e+09	644	65.999	8.11865
High	VMDNNTTVK	1	1	1	4502175		0	6.90856e+07	0.001	0.005477	34.32	0.0180661	2	1021.5	-1.41707	13.1123	0
	Accession	Description	Score	Coverage	# Proteins	# Unique Peptides	# Peptides	# PSMs	Area	# AAs	MW [kDa]	calc. pI
	4502175	protein Shroom2 [Homo sapiens]	10846.2	62.38	3	102	102	592	1.59107e+09	1616	176.303	7.09326
High	GYsPHQHPR	2	1	1	4502175	S3(Phospho)	0	1.75585e+07	0.001	0.01277	34.09	0.0185612	2	1158.48	-1.78778	10.6381	0
	Accession	Description	Score	Coverage	# Proteins	# Unique Peptides	# Peptides	# PSMs	Area	# AAs	MW [kDa]	calc. pI
	4502175	protein Shroom2 [Homo sapiens]	10846.2	62.38	3	102	102	592	1.59107e+09	1616	176.303	7.09326
High	SAVEDEGLK	1	1	1	167466173		0	4.10272e+07	0.001	0.002031	33.6	0.0202107	2	947.467	-1.10159	18.2946	0
	Accession	Description	Score	Coverage	# Proteins	# Unique Peptides	# Peptides	# PSMs	Area	# AAs	MW [kDa]	calc. pI
	167466173	heat shock 70 kDa protein 1A/1B [Homo sapiens]	408.894	33.7	2	17	19	31	1.28436e+08	641	70.009	5.65576
High	VGINYQPPTVVPGGDLAK	1	10	1	393715095		0	2.31082e+07	0.001	0.005054	33.59	0.0185947	2	1824.98	-0.797219	58.2807	0
	Accession	Description	Score	Coverage	# Proteins	# Unique Peptides	# Peptides	# PSMs	Area	# AAs	MW [kDa]	calc. pI
	393715095	tubulin alpha-1A chain isoform 2 [Homo sapiens]	196.665	19.47	12	6	6	9	2.11692e+07	416	46.2678	5.08447
High	SEIDNVKK	2	1	1	119395750		0	1.10692e+08	0.001	0.01909	32.68	0.0239273	2	932.503	-1.86914	12.1999	1
	Accession	Description	Score	Coverage	# Proteins	# Unique Peptides	# Peptides	# PSMs	Area	# AAs	MW [kDa]	calc. pI
	119395750	keratin, type II cytoskeletal 1 [Homo sapiens]	5316.25	54.81	1	42	49	291	1.4168e+09	644	65.999	8.11865
High	SKAEAEALYQTK	1	5	1	331999954		0	1.54725e+06	0.001	0.006524	32.52	0.0384833	2	1338.69	-2.9421	22.2421	1
	Accession	Description	Score	Coverage	# Proteins	# Unique Peptides	# Peptides	# PSMs	Area	# AAs	MW [kDa]	calc. pI
	331999954	keratin, type II cytoskeletal 4 [Homo sapiens]	234.74	15.96	1	3	8	21	2.19473e+08	520	56.1093	6.60986
High	YIELLTR	1	2	1	58530840		0	3.99038e+06	0.001	0.01422	31.83	0.0138775	2	907.523	-1.61903	49.8538	0
	Accession	Description	Score	Coverage	# Proteins	# Unique Peptides	# Peptides	# PSMs	Area	# AAs	MW [kDa]	calc. pI
	58530840	desmoplakin isoform I [Homo sapiens]	255.286	7.84	2	21	21	23	9.79513e+06	2871	331.569	6.81494
High	GYSPHQHPR	1	1	1	4502175		0	2.67366e+07	0.001	0.006869	31.47	0.0387792	2	1078.52	-0.767719	9.38391	0
	Accession	Description	Score	Coverage	# Proteins	# Unique Peptides	# Peptides	# PSMs	Area	# AAs	MW [kDa]	calc. pI
	4502175	protein Shroom2 [Homo sapiens]	10846.2	62.38	3	102	102	592	1.59107e+09	1616	176.303	7.09326
High	STLEAETR	1	2	1	58530840		0	3.85629e+06	0.001	0.003022	31.13	0.0365794	2	906.451	-1.54422	14.6099	0
	Accession	Description	Score	Coverage	# Proteins	# Unique Peptides	# Peptides	# PSMs	Area	# AAs	MW [kDa]	calc. pI
	58530840	desmoplakin isoform I [Homo sapiens]	255.286	7.84	2	21	21	23	9.79513e+06	2871	331.569	6.81494
High	RDLDPNPGDLYPESLEHR	1	1	1	4502175		0	4.34562e+06	0.001	0.006503	30.79	0.0967487	2	2123.01	-1.32478	50.8692	1
	Accession	Description	Score	Coverage	# Proteins	# Unique Peptides	# Peptides	# PSMs	Area	# AAs	MW [kDa]	calc. pI
	4502175	protein Shroom2 [Homo sapiens]	10846.2	62.38	3	102	102	592	1.59107e+09	1616	176.303	7.09326
High	EKTVEDLK	1	1	1	4502175		0	3.43499e+07	0.001	0.002501	30.68	0.0445062	2	961.518	-1.68596	14.6869	1
	Accession	Description	Score	Coverage	# Proteins	# Unique Peptides	# Peptides	# PSMs	Area	# AAs	MW [kDa]	calc. pI
	4502175	protein Shroom2 [Homo sapiens]	10846.2	62.38	3	102	102	592	1.59107e+09	1616	176.303	7.09326
High	SYsEPEKmNEVGLTR	3	1	1	4502175	S3(Phospho); M8(Oxidation)	0	4.48144e+07	0.001	0.003865	30.42	0.09287	2	1835.79	-1.43113	32.1849	1
	Accession	Description	Score	Coverage	# Proteins	# Unique Peptides	# Peptides	# PSMs	Area	# AAs	MW [kDa]	calc. pI
	4502175	protein Shroom2 [Homo sapiens]	10846.2	62.38	3	102	102	592	1.59107e+09	1616	176.303	7.09326
High	LLRDYQELmNTK	4	1	1	119395750	M9(Oxidation)	0	1.45732e+07	0.001	0.002459	30.27	0.0683649	2	1539.78	-2.85359	36.8066	1
	Accession	Description	Score	Coverage	# Proteins	# Unique Peptides	# Peptides	# PSMs	Area	# AAs	MW [kDa]	calc. pI
	119395750	keratin, type II cytoskeletal 1 [Homo sapiens]	5316.25	54.81	1	42	49	291	1.4168e+09	644	65.999	8.11865
High	SEISELRR	2	2	2	4557701;15431310		0	6.03589e+07	0.001	0.03177	29.71	0.0482144	2	989.536	-1.43801	20.985	1
	Accession	Description	Score	Coverage	# Proteins	# Unique Peptides	# Peptides	# PSMs	Area	# AAs	MW [kDa]	calc. pI
	15431310	keratin, type I cytoskeletal 14 [Homo sapiens]	1314.93	56.78	13	11	30	87	4.81219e+08	472	51.5894	5.16064
	4557701	keratin, type I cytoskeletal 17 [Homo sapiens]	490.058	44.68	14	8	22	40	3.6048e+08	432	48.076	5.021
High	ILNEmRDQYEK	1	2	2	4557701;15431310	M5(Oxidation)	0	2.49983e+06	0.001	0.003826	29.65	0.0874729	2	1454.69	-1.48345	18.639	1
	Accession	Description	Score	Coverage	# Proteins	# Unique Peptides	# Peptides	# PSMs	Area	# AAs	MW [kDa]	calc. pI
	15431310	keratin, type I cytoskeletal 14 [Homo sapiens]	1314.93	56.78	13	11	30	87	4.81219e+08	472	51.5894	5.16064
	4557701	keratin, type I cytoskeletal 17 [Homo sapiens]	490.058	44.68	14	8	22	40	3.6048e+08	432	48.076	5.021
High	TQETQEIR	1	1	1	89357932		0	4.52724e+06	0.001	0.002479	29.61	0.0555183	2	1004.5	-1.00436	13.0539	0
	Accession	Description	Score	Coverage	# Proteins	# Unique Peptides	# Peptides	# PSMs	Area	# AAs	MW [kDa]	calc. pI
	89357932	keratin, type II cytoskeletal 78 [Homo sapiens]	168.306	18.85	9	7	10	10	3.26859e+07	520	56.8305	6.02393
High	AQSPGSPLHAR	1	1	1	4502175		0	2.63354e+07	0.001	0.01183	29.59	0.0542909	2	1120.58	-3.67547	15.0564	0
	Accession	Description	Score	Coverage	# Proteins	# Unique Peptides	# Peptides	# PSMs	Area	# AAs	MW [kDa]	calc. pI
	4502175	protein Shroom2 [Homo sapiens]	10846.2	62.38	3	102	102	592	1.59107e+09	1616	176.303	7.09326
High	IQDWYDK	6	1	1	55956899		0	113363472	0.001	0.02632	29.54	0.0510285	2	967.449	-3.14242	33.5166	0
	Accession	Description	Score	Coverage	# Proteins	# Unique Peptides	# Peptides	# PSMs	Area	# AAs	MW [kDa]	calc. pI
	55956899	keratin, type I cytoskeletal 9 [Homo sapiens]	4663.48	63.88	1	33	34	184	7.05989e+08	623	62.0268	5.23682
High	KYEDEINK	1	3	1	47132620		0	1.28707e+07	0.001	0.005057	29.22	0.067556	2	1038.51	-1.71481	14.0906	1
	Accession	Description	Score	Coverage	# Proteins	# Unique Peptides	# Peptides	# PSMs	Area	# AAs	MW [kDa]	calc. pI
	47132620	keratin, type II cytoskeletal 2 epidermal [Homo sapiens]	4493.11	72.93	2	38	48	176	1.11828e+09	639	65.3932	8.00146
High	DHEDYDPQTVR	1	2	1	145309311		0	6.73176e+06	0.001	0.0254	29	0.0871806	2	1374.59	-1.24522	19.6285	0
	Accession	Description	Score	Coverage	# Proteins	# Unique Peptides	# Peptides	# PSMs	Area	# AAs	MW [kDa]	calc. pI
	145309311	probable ubiquitin carboxyl-terminal hydrolase FAF-X isoform 4 [Homo sapiens]	142.512	7.2	3	13	13	14	8.72504e+06	2554	290.278	5.79541
High	aGELTPEEEAQYKK	1	1	1	223278387	N-Term(Acetyl)	0	9.54078e+06	0.001	0.002788	29	0.105498	2	1634.79	-2.5738	36.6316	1
	Accession	Description	Score	Coverage	# Proteins	# Unique Peptides	# Peptides	# PSMs	Area	# AAs	MW [kDa]	calc. pI
	223278387	calmodulin-like protein 5 [Homo sapiens]	29	9.59	1	2	2	2	7.68003e+06	146	15.8828	4.43701
High	APSsPPPPPPPLR	5	1	1	4502175	S4(Phospho)	0	6.19784e+07	0.001	0.02322	28.9	0.0937846	2	1389.69	-1.68893	35.8581	0
	Accession	Description	Score	Coverage	# Proteins	# Unique Peptides	# Peptides	# PSMs	Area	# AAs	MW [kDa]	calc. pI
	4502175	protein Shroom2 [Homo sapiens]	10846.2	62.38	3	102	102	592	1.59107e+09	1616	176.303	7.09326
High	YLSEVASGDNK	1	1	1	21328448		0	1.99523e+06	0.001	0.008832	28.88	0.0919526	2	1182.56	-2.15336	21.4247	0
	Accession	Description	Score	Coverage	# Proteins	# Unique Peptides	# Peptides	# PSMs	Area	# AAs	MW [kDa]	calc. pI
	21328448	14-3-3 protein beta/alpha [Homo sapiens]	132.586	30.49	2	2	9	15	5.18206e+07	246	28.0648	4.83057
High	VILEIDNAR	1	3	1	131412228		0	7.65816e+06	0.001	0.005939	28.4	0.0568781	2	1042.59	-2.48982	43.0333	0
	Accession	Description	Score	Coverage	# Proteins	# Unique Peptides	# Peptides	# PSMs	Area	# AAs	MW [kDa]	calc. pI
	131412228	keratin, type I cytoskeletal 13 isoform b [Homo sapiens]	263.259	18.81	12	4	10	27	3.3088e+08	420	45.8086	4.88135
High	ADEGISFR	2	1	1	320461711		0	6.77278e+06	0.001	0.005699	28.38	0.0593914	2	894.43	-1.3582	32.8287	0
	Accession	Description	Score	Coverage	# Proteins	# Unique Peptides	# Peptides	# PSMs	Area	# AAs	MW [kDa]	calc. pI
	320461711	peroxiredoxin-1 [Homo sapiens]	45.0252	17.09	1	3	4	5	5.28458e+06	199	22.0963	8.1333
High	mDDREDLVYQAK	2	1	1	5803225	N-Term(Acetyl); M1(Oxidation)	0	2.48344e+07	0.001	0.01774	28.36	0.128011	2	1540.69	-1.26736	35.3566	1
	Accession	Description	Score	Coverage	# Proteins	# Unique Peptides	# Peptides	# PSMs	Area	# AAs	MW [kDa]	calc. pI
	5803225	14-3-3 protein epsilon [Homo sapiens]	346.634	51.76	1	10	13	23	2.83243e+07	255	29.1554	4.7417
High	FGDPVVQSDMK	1	1	1	167466173		0	7.91555e+06	0.001	0.00337	27.67	0.109612	2	1222.57	-2.39894	39.158	0
	Accession	Description	Score	Coverage	# Proteins	# Unique Peptides	# Peptides	# PSMs	Area	# AAs	MW [kDa]	calc. pI
	167466173	heat shock 70 kDa protein 1A/1B [Homo sapiens]	408.894	33.7	2	17	19	31	1.28436e+08	641	70.009	5.65576
High	AELIVQPELK	1	2	1	58530840		0	6.22826e+06	0.001	0.00788	27.66	0.0206532	2	1139.67	-0.919635	49.6033	0
	Accession	Description	Score	Coverage	# Proteins	# Unique Peptides	# Peptides	# PSMs	Area	# AAs	MW [kDa]	calc. pI
	58530840	desmoplakin isoform I [Homo sapiens]	255.286	7.84	2	21	21	23	9.79513e+06	2871	331.569	6.81494
High	DVNAAIATIK	1	6	1	393715095		0	7.24479e+06	0.001	0.03603	27.29	0.0803476	2	1015.58	-1.97995	41.9514	0
	Accession	Description	Score	Coverage	# Proteins	# Unique Peptides	# Peptides	# PSMs	Area	# AAs	MW [kDa]	calc. pI
	393715095	tubulin alpha-1A chain isoform 2 [Homo sapiens]	196.665	19.47	12	6	6	9	2.11692e+07	416	46.2678	5.08447
High	SLYGLGGSK	1	3	2	119703753;5031839		0	2.08595e+06	0.001	0.03948	27.08	0.0843283	1	881.47	-2.65845	33.6254	0
	Accession	Description	Score	Coverage	# Proteins	# Unique Peptides	# Peptides	# PSMs	Area	# AAs	MW [kDa]	calc. pI
	119703753	keratin, type II cytoskeletal 6B [Homo sapiens]	1281.87	43.26	10	2	33	105	8.03646e+08	564	60.0303	8.00146
	5031839	keratin, type II cytoskeletal 6A [Homo sapiens]	1025.26	45.04	10	3	35	84	4.13274e+08	564	60.0083	8.00146
High	MTGFELTEGVK	1	1	1	119703744		0	2.15227e+06	0.001	0.002692	27	0.131388	2	1211.6	-0.316658	53.3243	0
	Accession	Description	Score	Coverage	# Proteins	# Unique Peptides	# Peptides	# PSMs	Area	# AAs	MW [kDa]	calc. pI
	119703744	desmoglein-1 preproprotein [Homo sapiens]	182.23	12.3	1	9	9	16	8.90704e+06	1049	113.676	5.03369
High	GDIVYIHK	2	2	1	65301112		0	1.20227e+07	0.001	0.004875	26.77	0.110343	2	944.517	-3.57023	25.8851	0
	Accession	Description	Score	Coverage	# Proteins	# Unique Peptides	# Peptides	# PSMs	Area	# AAs	MW [kDa]	calc. pI
	65301112	vinexin isoform 2 [Homo sapiens]	95.934	27.66	2	7	7	8	1.06964e+07	329	36.7195	8.71924
High	LLEGEECR	1	11	5	47132620;119703753;5031839;119395754;89357932		0	13323159	0.001	0.01913	26.71	0.0940673	2	948.444	-1.43484	23.9812	0
	Accession	Description	Score	Coverage	# Proteins	# Unique Peptides	# Peptides	# PSMs	Area	# AAs	MW [kDa]	calc. pI
	47132620	keratin, type II cytoskeletal 2 epidermal [Homo sapiens]	4493.11	72.93	2	38	48	176	1.11828e+09	639	65.3932	8.00146
	119703753	keratin, type II cytoskeletal 6B [Homo sapiens]	1281.87	43.26	10	2	33	105	8.03646e+08	564	60.0303	8.00146
	119395754	keratin, type II cytoskeletal 5 [Homo sapiens]	1041.82	41.69	10	15	32	85	2.81996e+08	590	62.34	7.73779
	5031839	keratin, type II cytoskeletal 6A [Homo sapiens]	1025.26	45.04	10	3	35	84	4.13274e+08	564	60.0083	8.00146
	89357932	keratin, type II cytoskeletal 78 [Homo sapiens]	168.306	18.85	9	7	10	10	3.26859e+07	520	56.8305	6.02393
High	VITNFNSAHDTDR	1	1	1	189458821		0	1.38493e+06	0.001	0.002376	26.49	0.174237	2	1489.7	-0.738003	23.4604	0
	Accession	Description	Score	Coverage	# Proteins	# Unique Peptides	# Peptides	# PSMs	Area	# AAs	MW [kDa]	calc. pI
	189458821	protein-glutamine gamma-glutamyltransferase E [Homo sapiens]	51.49	8.95	1	4	4	4	2.52055e+06	693	76.5836	5.85889
High	YEDEINKR	3	12	6	47132620;119395750;119703753;5031839;119395754;194018511		0	1.99497e+08	0.001	0.0167	26.35	0.142636	2	1066.51	-2.1712	13.8524	1
	Accession	Description	Score	Coverage	# Proteins	# Unique Peptides	# Peptides	# PSMs	Area	# AAs	MW [kDa]	calc. pI
	119395750	keratin, type II cytoskeletal 1 [Homo sapiens]	5316.25	54.81	1	42	49	291	1.4168e+09	644	65.999	8.11865
	47132620	keratin, type II cytoskeletal 2 epidermal [Homo sapiens]	4493.11	72.93	2	38	48	176	1.11828e+09	639	65.3932	8.00146
	119703753	keratin, type II cytoskeletal 6B [Homo sapiens]	1281.87	43.26	10	2	33	105	8.03646e+08	564	60.0303	8.00146
	119395754	keratin, type II cytoskeletal 5 [Homo sapiens]	1041.82	41.69	10	15	32	85	2.81996e+08	590	62.34	7.73779
	5031839	keratin, type II cytoskeletal 6A [Homo sapiens]	1025.26	45.04	10	3	35	84	4.13274e+08	564	60.0083	8.00146
	194018511	keratin, type II cytoskeletal 1b [Homo sapiens]	276.328	11.07	1	3	7	15	5.00307e+08	578	61.8635	5.98584
High	GQDsWPVSSALLSK	1	1	1	4502175	S4(Phospho)	0	2.08304e+06	0.001	0.003536	26.34	0.18129	2	1554.72	0.30506	65.9385	0
	Accession	Description	Score	Coverage	# Proteins	# Unique Peptides	# Peptides	# PSMs	Area	# AAs	MW [kDa]	calc. pI
	4502175	protein Shroom2 [Homo sapiens]	10846.2	62.38	3	102	102	592	1.59107e+09	1616	176.303	7.09326
High	IQDWYDKK	3	1	1	55956899		0	229331188	0.001	0.04124	26.3	0.140419	1	1095.55	-0.867861	26.811	1
	Accession	Description	Score	Coverage	# Proteins	# Unique Peptides	# Peptides	# PSMs	Area	# AAs	MW [kDa]	calc. pI
	55956899	keratin, type I cytoskeletal 9 [Homo sapiens]	4663.48	63.88	1	33	34	184	7.05989e+08	623	62.0268	5.23682
High	aDQLTEEQIAEFK	1	1	1	4502549	N-Term(Acetyl)	0	857927	0.001	0.003319	26.16	0.194288	2	1563.75	-0.894877	63.7765	0
	Accession	Description	Score	Coverage	# Proteins	# Unique Peptides	# Peptides	# PSMs	Area	# AAs	MW [kDa]	calc. pI
	4502549	calmodulin [Homo sapiens]	0	8.72	1	1	1	1	857927	149	16.8268	4.22119
High	INVYYNEATGGK	1	1	1	5174735		0	2.85104e+06	0.001	0.004188	25.79	0.174262	2	1328.65	-1.48688	36.66	0
	Accession	Description	Score	Coverage	# Proteins	# Unique Peptides	# Peptides	# PSMs	Area	# AAs	MW [kDa]	calc. pI
	5174735	tubulin beta-4B chain [Homo sapiens]	158.893	13.48	6	1	5	6	6.93525e+06	445	49.799	4.89404
High	VIQQSLEQEEAEHK	1	1	1	41872583		0	0	0.001	0.001762	25.65	0.260154	2	1667.82	-1.48624	27.9257	0
	Accession	Description	Score	Coverage	# Proteins	# Unique Peptides	# Peptides	# PSMs	Area	# AAs	MW [kDa]	calc. pI
	41872583	rho-associated protein kinase 2 [Homo sapiens]	25.36	2.81	1	3	3	3	1.92348e+06	1388	160.799	6.02393
High	TLDHFSSLGsVDSLDHPSSR	2	1	1	4502175	S10(Phospho)	0	8.53624e+06	0.001	0.002032	25.54	0.370291	2	2236.98	-0.984101	53.667	0
	Accession	Description	Score	Coverage	# Proteins	# Unique Peptides	# Peptides	# PSMs	Area	# AAs	MW [kDa]	calc. pI
	4502175	protein Shroom2 [Homo sapiens]	10846.2	62.38	3	102	102	592	1.59107e+09	1616	176.303	7.09326
High	DWVSVVTPAR	1	1	1	59850812		0	0	0.001	0.008109	25.29	0.152633	2	1129.6	-3.08613	53.5398	0
	Accession	Description	Score	Coverage	# Proteins	# Unique Peptides	# Peptides	# PSMs	Area	# AAs	MW [kDa]	calc. pI
	59850812	uromodulin precursor [Homo sapiens]	58.5495	8.91	1	6	6	8	8.89442e+06	640	69.7144	5.23682
High	SEIDHVKK	1	3	2	119703753;5031839		0	2.60042e+06	0.001	0.03859	25.19	0.0726459	2	955.519	-1.62075	10.1886	1
	Accession	Description	Score	Coverage	# Proteins	# Unique Peptides	# Peptides	# PSMs	Area	# AAs	MW [kDa]	calc. pI
	119703753	keratin, type II cytoskeletal 6B [Homo sapiens]	1281.87	43.26	10	2	33	105	8.03646e+08	564	60.0303	8.00146
	5031839	keratin, type II cytoskeletal 6A [Homo sapiens]	1025.26	45.04	10	3	35	84	4.13274e+08	564	60.0083	8.00146
High	TEEREQIK	1	2	2	119395754;331999954		0	6.42128e+06	0.001	0.01854	25.16	0.17373	2	1032.53	-1.09431	10.1121	1
	Accession	Description	Score	Coverage	# Proteins	# Unique Peptides	# Peptides	# PSMs	Area	# AAs	MW [kDa]	calc. pI
	119395754	keratin, type II cytoskeletal 5 [Homo sapiens]	1041.82	41.69	10	15	32	85	2.81996e+08	590	62.34	7.73779
	331999954	keratin, type II cytoskeletal 4 [Homo sapiens]	234.74	15.96	1	3	8	21	2.19473e+08	520	56.1093	6.60986
High	DNNLLGR	1	3	1	167466173		0	1.01715e+07	0.001	0.03557	24.95	0.0970865	2	801.421	-0.771591	24.0706	0
	Accession	Description	Score	Coverage	# Proteins	# Unique Peptides	# Peptides	# PSMs	Area	# AAs	MW [kDa]	calc. pI
	167466173	heat shock 70 kDa protein 1A/1B [Homo sapiens]	408.894	33.7	2	17	19	31	1.28436e+08	641	70.009	5.65576
High	LLRDYQELmNVK	1	4	1	47132620	M9(Oxidation)	0	2.73053e+06	0.001	0.004991	24.78	0.199263	2	1537.8	-2.05569	42.8137	1
	Accession	Description	Score	Coverage	# Proteins	# Unique Peptides	# Peptides	# PSMs	Area	# AAs	MW [kDa]	calc. pI
	47132620	keratin, type II cytoskeletal 2 epidermal [Homo sapiens]	4493.11	72.93	2	38	48	176	1.11828e+09	639	65.3932	8.00146
High	SLLEGQDAK	1	3	1	131412228		0	2.29792e+06	0.001	0.02795	24.76	0.17211	2	960.498	-1.73645	21.7081	0
	Accession	Description	Score	Coverage	# Proteins	# Unique Peptides	# Peptides	# PSMs	Area	# AAs	MW [kDa]	calc. pI
	131412228	keratin, type I cytoskeletal 13 isoform b [Homo sapiens]	263.259	18.81	12	4	10	27	3.3088e+08	420	45.8086	4.88135
High	ISGVGIDQPPYGIFVINQK	1	1	1	119703744		0	6.65406e+06	0.001	0.005663	24.63	0.115013	2	2045.11	0.0223714	71.9589	0
	Accession	Description	Score	Coverage	# Proteins	# Unique Peptides	# Peptides	# PSMs	Area	# AAs	MW [kDa]	calc. pI
	119703744	desmoglein-1 preproprotein [Homo sapiens]	182.23	12.3	1	9	9	16	8.90704e+06	1049	113.676	5.03369
High	EMQDLGGGER	1	1	1	119703744		0	4.69126e+06	0.001	0.01058	24.6	0.184117	2	1091.48	-2.33581	19.4173	0
	Accession	Description	Score	Coverage	# Proteins	# Unique Peptides	# Peptides	# PSMs	Area	# AAs	MW [kDa]	calc. pI
	119703744	desmoglein-1 preproprotein [Homo sapiens]	182.23	12.3	1	9	9	16	8.90704e+06	1049	113.676	5.03369
High	LAADDFR	4	18	5	4557701;24430192;195972866;15431310;131412228		0	6.43959e+08	0.001	0.03092	24.59	0.127546	2	807.398	-2.05044	24.736	0
	Accession	Description	Score	Coverage	# Proteins	# Unique Peptides	# Peptides	# PSMs	Area	# AAs	MW [kDa]	calc. pI
	195972866	keratin, type I cytoskeletal 10 [Homo sapiens]	2913.15	47.77	15	28	35	143	9.23939e+08	584	58.7656	5.21143
	15431310	keratin, type I cytoskeletal 14 [Homo sapiens]	1314.93	56.78	13	11	30	87	4.81219e+08	472	51.5894	5.16064
	24430192	keratin, type I cytoskeletal 16 [Homo sapiens]	1110.35	53.28	13	17	30	83	4.81219e+08	473	51.2362	5.04639
	4557701	keratin, type I cytoskeletal 17 [Homo sapiens]	490.058	44.68	14	8	22	40	3.6048e+08	432	48.076	5.021
	131412228	keratin, type I cytoskeletal 13 isoform b [Homo sapiens]	263.259	18.81	12	4	10	27	3.3088e+08	420	45.8086	4.88135
High	EHGEPLVITK	1	1	1	4502175		0	3.45357e+08	0.001	0.003156	24.58	0.142818	2	1122.61	-1.62862	25.7118	0
	Accession	Description	Score	Coverage	# Proteins	# Unique Peptides	# Peptides	# PSMs	Area	# AAs	MW [kDa]	calc. pI
	4502175	protein Shroom2 [Homo sapiens]	10846.2	62.38	3	102	102	592	1.59107e+09	1616	176.303	7.09326
High	FEmEQNLR	2	1	1	55956899	M3(Oxidation)	0	1.4259e+07	0.001	0.01771	24.53	0.179181	2	1082.49	-3.38159	21.1775	0
	Accession	Description	Score	Coverage	# Proteins	# Unique Peptides	# Peptides	# PSMs	Area	# AAs	MW [kDa]	calc. pI
	55956899	keratin, type I cytoskeletal 9 [Homo sapiens]	4663.48	63.88	1	33	34	184	7.05989e+08	623	62.0268	5.23682
High	VQALEEANNDLENKIQDWYDK	1	1	1	55956899		0	6.07675e+06	0.001	0.007253	24.51	0.478958	3	2535.19	-2.22598	68.1541	1
	Accession	Description	Score	Coverage	# Proteins	# Unique Peptides	# Peptides	# PSMs	Area	# AAs	MW [kDa]	calc. pI
	55956899	keratin, type I cytoskeletal 9 [Homo sapiens]	4663.48	63.88	1	33	34	184	7.05989e+08	623	62.0268	5.23682
High	EmQDLGGGER	1	1	1	119703744	M2(Oxidation)	0	2.77291e+06	0.001	0.01355	24.48	0.162898	2	1107.47	-2.33996	12.9787	0
	Accession	Description	Score	Coverage	# Proteins	# Unique Peptides	# Peptides	# PSMs	Area	# AAs	MW [kDa]	calc. pI
	119703744	desmoglein-1 preproprotein [Homo sapiens]	182.23	12.3	1	9	9	16	8.90704e+06	1049	113.676	5.03369
High	YLAEFATGNDR	1	1	1	5803225		0	8.60737e+06	0.001	0.02429	24.44	0.235636	2	1256.59	-1.85969	41.6229	0
	Accession	Description	Score	Coverage	# Proteins	# Unique Peptides	# Peptides	# PSMs	Area	# AAs	MW [kDa]	calc. pI
	5803225	14-3-3 protein epsilon [Homo sapiens]	346.634	51.76	1	10	13	23	2.83243e+07	255	29.1554	4.7417
High	LEFIVSTGPYPSESAmTK	1	1	1	189458821	M16(Oxidation)	0	1.82798e+06	0.001	0.002218	24.21	0.389746	2	1972.95	-3.08514	60.9242	0
	Accession	Description	Score	Coverage	# Proteins	# Unique Peptides	# Peptides	# PSMs	Area	# AAs	MW [kDa]	calc. pI
	189458821	protein-glutamine gamma-glutamyltransferase E [Homo sapiens]	51.49	8.95	1	4	4	4	2.52055e+06	693	76.5836	5.85889
High	SLDQDPVVR	1	1	1	42544159		0	3.5038e+06	0.001	0.01766	24.14	0.143012	2	1028.54	-0.113167	26.4375	0
	Accession	Description	Score	Coverage	# Proteins	# Unique Peptides	# Peptides	# PSMs	Area	# AAs	MW [kDa]	calc. pI
	42544159	heat shock protein 105 kDa [Homo sapiens]	165.05	10.49	2	7	7	7	4.94605e+06	858	96.8037	5.38916
High	RPAPQRPPPPK	2	1	1	4502175		0	1.13543e+08	0.001	0.009579	24.09	0.0608309	2	1240.73	-1.4006	10.9822	0
	Accession	Description	Score	Coverage	# Proteins	# Unique Peptides	# Peptides	# PSMs	Area	# AAs	MW [kDa]	calc. pI
	4502175	protein Shroom2 [Homo sapiens]	10846.2	62.38	3	102	102	592	1.59107e+09	1616	176.303	7.09326
High	SFYPEEVSSmVLTK	1	2	1	5729877	M10(Oxidation)	0	3.58257e+06	0.001	0.006781	23.85	0.351725	2	1632.78	-1.85431	59.4352	0
	Accession	Description	Score	Coverage	# Proteins	# Unique Peptides	# Peptides	# PSMs	Area	# AAs	MW [kDa]	calc. pI
	5729877	heat shock cognate 71 kDa protein isoform 1 [Homo sapiens]	376.178	35.14	3	17	20	32	1.27258e+08	646	70.8542	5.51611
High	KNHEEEMKDLR	2	1	1	195972866		0	2.62894e+07	0.001	0.003982	23.75	0.320278	2	1428.69	-1.93033	14.3243	2
	Accession	Description	Score	Coverage	# Proteins	# Unique Peptides	# Peptides	# PSMs	Area	# AAs	MW [kDa]	calc. pI
	195972866	keratin, type I cytoskeletal 10 [Homo sapiens]	2913.15	47.77	15	28	35	143	9.23939e+08	584	58.7656	5.21143
High	NHEEEmNALR	1	2	2	4557701;15431310	M6(Oxidation)	0	1.06333e+07	0.001	0.02242	23.45	0.244454	2	1258.55	-1.15835	12.3474	0
	Accession	Description	Score	Coverage	# Proteins	# Unique Peptides	# Peptides	# PSMs	Area	# AAs	MW [kDa]	calc. pI
	15431310	keratin, type I cytoskeletal 14 [Homo sapiens]	1314.93	56.78	13	11	30	87	4.81219e+08	472	51.5894	5.16064
	4557701	keratin, type I cytoskeletal 17 [Homo sapiens]	490.058	44.68	14	8	22	40	3.6048e+08	432	48.076	5.021
High	VLNTNIDGR	1	1	1	11968182		0	4.06271e+06	0.001	0.02328	23.44	0.198822	2	1001.54	-1.11607	25.2475	0
	Accession	Description	Score	Coverage	# Proteins	# Unique Peptides	# Peptides	# PSMs	Area	# AAs	MW [kDa]	calc. pI
	11968182	40S ribosomal protein S18 [Homo sapiens]	38.57	11.18	1	2	2	2	4.27808e+06	152	17.7079	10.9897
High	ATMQNLNDR	1	2	1	4557701		0	4.20044e+06	0.001	0.0185	23.37	0.23404	2	1062.5	-1.64602	17.9822	0
	Accession	Description	Score	Coverage	# Proteins	# Unique Peptides	# Peptides	# PSMs	Area	# AAs	MW [kDa]	calc. pI
	4557701	keratin, type I cytoskeletal 17 [Homo sapiens]	490.058	44.68	14	8	22	40	3.6048e+08	432	48.076	5.021
High	LLQDFFNGR	1	1	1	167466173		0	1.47353e+06	0.001	0.002278	23.37	0.247618	2	1109.57	-1.62424	61.6469	0
	Accession	Description	Score	Coverage	# Proteins	# Unique Peptides	# Peptides	# PSMs	Area	# AAs	MW [kDa]	calc. pI
	167466173	heat shock 70 kDa protein 1A/1B [Homo sapiens]	408.894	33.7	2	17	19	31	1.28436e+08	641	70.009	5.65576
High	LQASLsSSDVR	2	1	1	4502175	S6(Phospho)	0	6.38174e+07	0.001	0.005326	23.2	0.289571	2	1242.57	-2.50826	33.2256	0
	Accession	Description	Score	Coverage	# Proteins	# Unique Peptides	# Peptides	# PSMs	Area	# AAs	MW [kDa]	calc. pI
	4502175	protein Shroom2 [Homo sapiens]	10846.2	62.38	3	102	102	592	1.59107e+09	1616	176.303	7.09326
High	RPELTDRPWR	3	1	1	4502175		0	3.88976e+08	0.001	0.01082	23.12	0.212562	3	1325.71	-0.959836	31.9243	0
	Accession	Description	Score	Coverage	# Proteins	# Unique Peptides	# Peptides	# PSMs	Area	# AAs	MW [kDa]	calc. pI
	4502175	protein Shroom2 [Homo sapiens]	10846.2	62.38	3	102	102	592	1.59107e+09	1616	176.303	7.09326
High	IELFVGGELIDPADDR	1	2	1	145309311		0	0	0.001	0.03614	22.78	0.392523	2	1758.9	2.33432	72.4221	0
	Accession	Description	Score	Coverage	# Proteins	# Unique Peptides	# Peptides	# PSMs	Area	# AAs	MW [kDa]	calc. pI
	145309311	probable ubiquitin carboxyl-terminal hydrolase FAF-X isoform 4 [Homo sapiens]	142.512	7.2	3	13	13	14	8.72504e+06	2554	290.278	5.79541
High	SQGGEPTYNVAVGR	1	2	1	16753215		0	2.21735e+06	0.001	0.01551	22.77	0.361192	2	1434.7	-0.290206	31.9697	0
	Accession	Description	Score	Coverage	# Proteins	# Unique Peptides	# Peptides	# PSMs	Area	# AAs	MW [kDa]	calc. pI
	16753215	profilin-2 isoform a [Homo sapiens]	22.77	10	2	1	1	1	2.21735e+06	140	15.0363	6.99072
High	VPGQEETVK	1	2	1	145309311		0	6.33735e+06	0.001	0.01431	22.14	0.224827	2	986.513	-1.90161	14.1827	0
	Accession	Description	Score	Coverage	# Proteins	# Unique Peptides	# Peptides	# PSMs	Area	# AAs	MW [kDa]	calc. pI
	145309311	probable ubiquitin carboxyl-terminal hydrolase FAF-X isoform 4 [Homo sapiens]	142.512	7.2	3	13	13	14	8.72504e+06	2554	290.278	5.79541
High	HGNPEEEEWLTAER	2	2	1	145309311		0	3.4945e+06	0.001	0.002075	22.08	0.566169	2	1696.75	-2.63723	45.0223	0
	Accession	Description	Score	Coverage	# Proteins	# Unique Peptides	# Peptides	# PSMs	Area	# AAs	MW [kDa]	calc. pI
	145309311	probable ubiquitin carboxyl-terminal hydrolase FAF-X isoform 4 [Homo sapiens]	142.512	7.2	3	13	13	14	8.72504e+06	2554	290.278	5.79541
High	LSQEDPDYGIR	1	1	1	4557014		0	2.79727e+06	0.001	0.003678	21.93	0.411015	2	1292.61	-0.683777	32.5217	0
	Accession	Description	Score	Coverage	# Proteins	# Unique Peptides	# Peptides	# PSMs	Area	# AAs	MW [kDa]	calc. pI
	4557014	catalase [Homo sapiens]	61.8	4.55	1	2	2	2	2.5092e+06	527	59.7188	7.38623
High	LLEGEDAHLSSQQASGQSYSSR	2	1	1	24430192		0	2.26898e+07	0.001	0.003563	21.7	0.89919	3	2350.09	-1.36795	34.1316	0
	Accession	Description	Score	Coverage	# Proteins	# Unique Peptides	# Peptides	# PSMs	Area	# AAs	MW [kDa]	calc. pI
	24430192	keratin, type I cytoskeletal 16 [Homo sapiens]	1110.35	53.28	13	17	30	83	4.81219e+08	473	51.2362	5.04639
High	HGSGSGQSSSYGPYGSGSGWSSSR	1	1	1	57864582		0	3.16987e+06	0.001	0.01536	21.5	0.895197	3	2318.96	-2.30662	34.5415	0
	Accession	Description	Score	Coverage	# Proteins	# Unique Peptides	# Peptides	# PSMs	Area	# AAs	MW [kDa]	calc. pI
	57864582	hornerin [Homo sapiens]	448.356	15.86	2	13	13	19	1.22954e+07	2850	282.228	10.0376
High	NYSPYYNTIDDLK	1	1	1	55956899		0	8.39552e+06	0.001	0.03188	21.32	0.657104	2	1605.74	-0.418536	56.6173	0
	Accession	Description	Score	Coverage	# Proteins	# Unique Peptides	# Peptides	# PSMs	Area	# AAs	MW [kDa]	calc. pI
	55956899	keratin, type I cytoskeletal 9 [Homo sapiens]	4663.48	63.88	1	33	34	184	7.05989e+08	623	62.0268	5.23682
High	LTYEIEDEK	1	2	1	58530840		0	2.34096e+06	0.001	0.01799	21.1	0.537551	2	1139.54	-1.51975	35.6639	0
	Accession	Description	Score	Coverage	# Proteins	# Unique Peptides	# Peptides	# PSMs	Area	# AAs	MW [kDa]	calc. pI
	58530840	desmoplakin isoform I [Homo sapiens]	255.286	7.84	2	21	21	23	9.79513e+06	2871	331.569	6.81494
High	LKSYsEPEKmNEVGLTR	1	1	1	4502175	S5(Phospho); M10(Oxidation)	0	3.42798e+06	0.001	0.02796	20.98	0.924876	2	2076.97	0.633692	31.5579	2
	Accession	Description	Score	Coverage	# Proteins	# Unique Peptides	# Peptides	# PSMs	Area	# AAs	MW [kDa]	calc. pI
	4502175	protein Shroom2 [Homo sapiens]	10846.2	62.38	3	102	102	592	1.59107e+09	1616	176.303	7.09326
High	QSVEADINGLRR	2	3	2	195972866;131412228		0	216068023	0.001	0.0129	20.9	0.412918	3	1357.72	-1.74947	41.2546	1
	Accession	Description	Score	Coverage	# Proteins	# Unique Peptides	# Peptides	# PSMs	Area	# AAs	MW [kDa]	calc. pI
	195972866	keratin, type I cytoskeletal 10 [Homo sapiens]	2913.15	47.77	15	28	35	143	9.23939e+08	584	58.7656	5.21143
	131412228	keratin, type I cytoskeletal 13 isoform b [Homo sapiens]	263.259	18.81	12	4	10	27	3.3088e+08	420	45.8086	4.88135
High	KEMQPTHPIR	1	3	3	5803227;21328448;208973244		0	2.5735e+06	0.001	0.003176	20.76	0.457086	3	1236.65	-0.652317	12.6233	1
	Accession	Description	Score	Coverage	# Proteins	# Unique Peptides	# Peptides	# PSMs	Area	# AAs	MW [kDa]	calc. pI
	5803227	14-3-3 protein theta [Homo sapiens]	604.154	42.04	2	7	14	29	9.35509e+07	245	27.7468	4.77979
	208973244	14-3-3 protein zeta/delta [Homo sapiens]	251.052	39.18	1	5	10	14	3.64562e+07	245	27.7277	4.79248
	21328448	14-3-3 protein beta/alpha [Homo sapiens]	132.586	30.49	2	2	9	15	5.18206e+07	246	28.0648	4.83057
High	FQEAEERPK	1	1	1	42544159		0	2.5573e+06	0.001	0.01408	20.23	0.531589	2	1133.56	-1.59763	13.5038	0
	Accession	Description	Score	Coverage	# Proteins	# Unique Peptides	# Peptides	# PSMs	Area	# AAs	MW [kDa]	calc. pI
	42544159	heat shock protein 105 kDa [Homo sapiens]	165.05	10.49	2	7	7	7	4.94605e+06	858	96.8037	5.38916
High	KNHEEEmKDLR	1	1	1	195972866	M7(Oxidation)	0	5.13003e+06	0.001	0.01433	20.14	0.780916	3	1444.68	-0.996724	9.31538	2
	Accession	Description	Score	Coverage	# Proteins	# Unique Peptides	# Peptides	# PSMs	Area	# AAs	MW [kDa]	calc. pI
	195972866	keratin, type I cytoskeletal 10 [Homo sapiens]	2913.15	47.77	15	28	35	143	9.23939e+08	584	58.7656	5.21143
High	EYQELmNTK	1	1	1	119395754	M6(Oxidation)	0	4.11849e+06	0.001	0.02044	20.11	0.568419	2	1171.53	-1.5027	18.7673	0
	Accession	Description	Score	Coverage	# Proteins	# Unique Peptides	# Peptides	# PSMs	Area	# AAs	MW [kDa]	calc. pI
	119395754	keratin, type II cytoskeletal 5 [Homo sapiens]	1041.82	41.69	10	15	32	85	2.81996e+08	590	62.34	7.73779
High	RSEPIYNSR	1	1	1	68563515		0	2.68855e+06	0.001	0.009644	19.9	0.608859	2	1121.57	-3.01137	14.702	1
	Accession	Description	Score	Coverage	# Proteins	# Unique Peptides	# Peptides	# PSMs	Area	# AAs	MW [kDa]	calc. pI
	68563515	keratinocyte proline-rich protein [Homo sapiens]	0	1.55	1	2	2	2	4.32914e+06	579	64.0932	8.26514
High	ALNSMGQDLERPLELR	1	1	1	119703744		0	2.08998e+06	0.001	0.01664	19.14	0.786858	2	1841.95	-0.798676	60.1509	0
	Accession	Description	Score	Coverage	# Proteins	# Unique Peptides	# Peptides	# PSMs	Area	# AAs	MW [kDa]	calc. pI
	119703744	desmoglein-1 preproprotein [Homo sapiens]	182.23	12.3	1	9	9	16	8.90704e+06	1049	113.676	5.03369
High	TQSDAGEFQLPFDPR	1	1	1	4507475		0	2.58784e+06	0.001	0.02349	19	1.24634	2	1707.8	-0.191259	66.4581	0
	Accession	Description	Score	Coverage	# Proteins	# Unique Peptides	# Peptides	# PSMs	Area	# AAs	MW [kDa]	calc. pI
	4507475	protein-glutamine gamma-glutamyltransferase K [Homo sapiens]	0	1.84	1	1	1	1	2.58784e+06	817	89.7303	6.03662
High	LVQAFQFTDK	1	1	1	320461711		0	4.97757e+06	0.001	0.002765	18.69	0.552322	2	1196.63	-2.46688	53.0456	0
	Accession	Description	Score	Coverage	# Proteins	# Unique Peptides	# Peptides	# PSMs	Area	# AAs	MW [kDa]	calc. pI
	320461711	peroxiredoxin-1 [Homo sapiens]	45.0252	17.09	1	3	4	5	5.28458e+06	199	22.0963	8.1333
High	VENALNNLDDGASPGDRQsLLEK	1	1	1	4502175	S19(Phospho)	0	1.48348e+06	0.001	0.001948	18.47	1.98842	3	2535.17	-2.28514	52.6278	1
	Accession	Description	Score	Coverage	# Proteins	# Unique Peptides	# Peptides	# PSMs	Area	# AAs	MW [kDa]	calc. pI
	4502175	protein Shroom2 [Homo sapiens]	10846.2	62.38	3	102	102	592	1.59107e+09	1616	176.303	7.09326
High	TTPSVVAFTADGER	1	1	1	24234688		0	5.4106e+06	0.001	0.003244	18.4	1.05445	2	1450.72	-0.328683	48.1561	0
	Accession	Description	Score	Coverage	# Proteins	# Unique Peptides	# Peptides	# PSMs	Area	# AAs	MW [kDa]	calc. pI
	24234688	stress-70 protein, mitochondrial precursor [Homo sapiens]	65.0767	6.63	1	3	3	3	3.09108e+06	679	73.6348	6.16357
High	VFmYLSDSR	2	1	1	59850812	M3(Oxidation)	0	16541051	0.001	0.002539	18.21	0.838094	2	1133.53	-1.74747	42.3779	0
	Accession	Description	Score	Coverage	# Proteins	# Unique Peptides	# Peptides	# PSMs	Area	# AAs	MW [kDa]	calc. pI
	59850812	uromodulin precursor [Homo sapiens]	58.5495	8.91	1	6	6	8	8.89442e+06	640	69.7144	5.23682
High	THGSEIINDLQGR	1	1	1	41872583		0	3.18265e+06	0.001	0.01167	18.21	1.16578	2	1439.71	-11.8626	40.4112	0
	Accession	Description	Score	Coverage	# Proteins	# Unique Peptides	# Peptides	# PSMs	Area	# AAs	MW [kDa]	calc. pI
	41872583	rho-associated protein kinase 2 [Homo sapiens]	25.36	2.81	1	3	3	3	1.92348e+06	1388	160.799	6.02393
High	QRPAEIKDYSPYFK	1	1	1	15431310		0	2.0446e+07	0.001	0.004668	18	1.06743	3	1741.89	-1.86229	43.3557	1
	Accession	Description	Score	Coverage	# Proteins	# Unique Peptides	# Peptides	# PSMs	Area	# AAs	MW [kDa]	calc. pI
	15431310	keratin, type I cytoskeletal 14 [Homo sapiens]	1314.93	56.78	13	11	30	87	4.81219e+08	472	51.5894	5.16064
High	NKYEDEINK	3	8	4	119395750;119703753;5031839;119395754		0	3.40954e+07	0.001	0.01363	17.86	1.80705	3	1152.55	-0.119833	17.5275	1
	Accession	Description	Score	Coverage	# Proteins	# Unique Peptides	# Peptides	# PSMs	Area	# AAs	MW [kDa]	calc. pI
	119395750	keratin, type II cytoskeletal 1 [Homo sapiens]	5316.25	54.81	1	42	49	291	1.4168e+09	644	65.999	8.11865
	119703753	keratin, type II cytoskeletal 6B [Homo sapiens]	1281.87	43.26	10	2	33	105	8.03646e+08	564	60.0303	8.00146
	119395754	keratin, type II cytoskeletal 5 [Homo sapiens]	1041.82	41.69	10	15	32	85	2.81996e+08	590	62.34	7.73779
	5031839	keratin, type II cytoskeletal 6A [Homo sapiens]	1025.26	45.04	10	3	35	84	4.13274e+08	564	60.0083	8.00146
High	EALQDVEDENQ	1	1	1	5803225		0	5.41768e+06	0.001	0.01123	17.77	1.1472	2	1289.55	-2.55537	30.3746	0
	Accession	Description	Score	Coverage	# Proteins	# Unique Peptides	# Peptides	# PSMs	Area	# AAs	MW [kDa]	calc. pI
	5803225	14-3-3 protein epsilon [Homo sapiens]	346.634	51.76	1	10	13	23	2.83243e+07	255	29.1554	4.7417
High	VSVSFIRtIQmR	1	2	1	215982794	T8(Phospho); M11(Oxidation)	0	1.92457e+06	0.001	0.02453	17.18	1.25575	2	1532.77	-0.316456	18.4684	1
	Accession	Description	Score	Coverage	# Proteins	# Unique Peptides	# Peptides	# PSMs	Area	# AAs	MW [kDa]	calc. pI
	215982794	unconventional myosin-Va isoform 2 [Homo sapiens]	0	0.66	2	1	1	1	1.92457e+06	1828	212.124	8.60205
High	NTKHEISEMNR	2	1	1	119395754		0	4.85951e+06	0.001	0.01294	17.02	1.56107	3	1358.65	-1.04415	13.1278	1
	Accession	Description	Score	Coverage	# Proteins	# Unique Peptides	# Peptides	# PSMs	Area	# AAs	MW [kDa]	calc. pI
	119395754	keratin, type II cytoskeletal 5 [Homo sapiens]	1041.82	41.69	10	15	32	85	2.81996e+08	590	62.34	7.73779
High	TEIIILATR	1	2	1	378548190		0	1.07132e+06	0.001	0.005679	17.01	0.343391	2	1029.63	-1.80233	55.1082	0
	Accession	Description	Score	Coverage	# Proteins	# Unique Peptides	# Peptides	# PSMs	Area	# AAs	MW [kDa]	calc. pI
	378548190	40S ribosomal protein S3 isoform 1 [Homo sapiens]	0	3.7	2	1	1	1	1.07132e+06	243	26.6714	9.65674
High	ETQSQLETER	1	2	1	58530840		0	5.30248e+06	0.001	0.005188	16.84	1.25865	2	1220.57	-0.913464	16.4128	0
	Accession	Description	Score	Coverage	# Proteins	# Unique Peptides	# Peptides	# PSMs	Area	# AAs	MW [kDa]	calc. pI
	58530840	desmoplakin isoform I [Homo sapiens]	255.286	7.84	2	21	21	23	9.79513e+06	2871	331.569	6.81494
High	TYSYLTPDLWK	1	1	1	15055539		0	1.83222e+06	0.001	0.03206	16.79	1.43447	2	1386.69	-1.49937	67.7519	0
	Accession	Description	Score	Coverage	# Proteins	# Unique Peptides	# Peptides	# PSMs	Area	# AAs	MW [kDa]	calc. pI
	15055539	40S ribosomal protein S2 [Homo sapiens]	28.46	7.51	1	2	2	2	2.34607e+06	293	31.3046	10.2427
High	TLDEYWR	1	1	1	59850812		0	5.63725e+06	0.001	0.02072	16.76	1.15869	2	982.46	-2.44741	46.7194	0
	Accession	Description	Score	Coverage	# Proteins	# Unique Peptides	# Peptides	# PSMs	Area	# AAs	MW [kDa]	calc. pI
	59850812	uromodulin precursor [Homo sapiens]	58.5495	8.91	1	6	6	8	8.89442e+06	640	69.7144	5.23682
High	QEAICLVK	1	1	1	4502175		0	2.55614e+06	0.001	0.0093	16.42	1.1835	2	903.496	-1.33729	46.7777	0
	Accession	Description	Score	Coverage	# Proteins	# Unique Peptides	# Peptides	# PSMs	Area	# AAs	MW [kDa]	calc. pI
	4502175	protein Shroom2 [Homo sapiens]	10846.2	62.38	3	102	102	592	1.59107e+09	1616	176.303	7.09326
High	ILNEMRDQYEQmAEK	1	1	1	24430192	M12(Oxidation)	0	2.16351e+06	0.001	0.03517	16.14	2.85541	2	1913.87	-2.00324	37.3391	1
	Accession	Description	Score	Coverage	# Proteins	# Unique Peptides	# Peptides	# PSMs	Area	# AAs	MW [kDa]	calc. pI
	24430192	keratin, type I cytoskeletal 16 [Homo sapiens]	1110.35	53.28	13	17	30	83	4.81219e+08	473	51.2362	5.04639
High	LQTATmETSRsPsPQFAPQK	6	1	1	4502175	M6(Oxidation); S11(Phospho); S13(Phospho)	0	1.80027e+07	0.001	0.01196	16.14	3.63736	2	2381.02	-0.536468	31.197	1
	Accession	Description	Score	Coverage	# Proteins	# Unique Peptides	# Peptides	# PSMs	Area	# AAs	MW [kDa]	calc. pI
	4502175	protein Shroom2 [Homo sapiens]	10846.2	62.38	3	102	102	592	1.59107e+09	1616	176.303	7.09326
High	VLYDAELSQmQTHVSDTSVVLSmDNNR	1	1	1	331999954	M10(Oxidation); M23(Oxidation)	0	0	0.001	0.01271	16.07	4.13396	3	3084.43	1.00259	53.7764	0
	Accession	Description	Score	Coverage	# Proteins	# Unique Peptides	# Peptides	# PSMs	Area	# AAs	MW [kDa]	calc. pI
	331999954	keratin, type II cytoskeletal 4 [Homo sapiens]	234.74	15.96	1	3	8	21	2.19473e+08	520	56.1093	6.60986
High	VNEISVEVDSDPR	1	1	1	18105007		0	905513	0.001	0.01702	15.54	2.0581	2	1458.7	-1.89072	40.2496	0
	Accession	Description	Score	Coverage	# Proteins	# Unique Peptides	# Peptides	# PSMs	Area	# AAs	MW [kDa]	calc. pI
	18105007	CAD protein [Homo sapiens]	33.65	2.34	1	3	3	3	1.22444e+06	2225	242.829	6.45557
High	LDKELDDYR	1	2	1	327478416		0	3988021	0.001	0.01788	15.41	1.88182	2	1166.57	-0.476952	31.4391	1
	Accession	Description	Score	Coverage	# Proteins	# Unique Peptides	# Peptides	# PSMs	Area	# AAs	MW [kDa]	calc. pI
	327478416	occludin isoform b precursor [Homo sapiens]	0	3.32	2	1	1	1	3988021	271	31.5825	5.68115
High	IPGGLSEAKPATPEIQEIVDK	1	1	1	4885165		0	8.74246e+06	0.001	0.006743	14.76	1.34848	3	2192.18	-1.28435	57.9127	0
	Accession	Description	Score	Coverage	# Proteins	# Unique Peptides	# Peptides	# PSMs	Area	# AAs	MW [kDa]	calc. pI
	4885165	cystatin-A [Homo sapiens]	75.4409	52.04	1	3	3	3	7.42553e+06	98	10.9997	5.50342
High	ALMLQGVDLLADAVAVTMGPK	1	1	1	41399285		0	0	0.001	0.02989	14.59	1.33454	3	2113.14	-0.384342	73.5641	0
	Accession	Description	Score	Coverage	# Proteins	# Unique Peptides	# Peptides	# PSMs	Area	# AAs	MW [kDa]	calc. pI
	41399285	60 kDa heat shock protein, mitochondrial [Homo sapiens]	90.25	8.03	1	2	2	2		573	61.0164	5.87158
High	GVCKPSEFDKFR	1	1	1	4502175		0	1.70404e+06	0.001	0.01364	14.4	2.36545	3	1412.7	-1.90805	41.7983	1
	Accession	Description	Score	Coverage	# Proteins	# Unique Peptides	# Peptides	# PSMs	Area	# AAs	MW [kDa]	calc. pI
	4502175	protein Shroom2 [Homo sapiens]	10846.2	62.38	3	102	102	592	1.59107e+09	1616	176.303	7.09326
[truncated: 469 more rows]
